# Supplementary material for: A β2-Integrin/MRTF-A/SRF Pathway Regulates Dendritic Cell Gene Expression, Adhesion, and Traction Force Generation
Source: Front Immunol. 2019 May 28;10:1138. doi: 10.3389/fimmu.2019.01138 (PMC6546827; doi:10.3389/fimmu.2019.01138)
Supplement: Supplementary Table 1 — List of differentially expressed genes from the RNA-Seq data. [file Table_1.xlsx]

## Sheet: Up-regulated
ensembl id	symbol	description	chr	start	end	length	sequence	Ctrl_1	Ctrl_2	Ctrl_3	Ctrl_4	KO_1	KO_2	KO_3	KO_4	baseMean	log2FoldChange	lfcSE	stat	pvalue	padj
ENSMUSG00000028777	Gnat3	guanine nucleotide binding protein, alpha transducing 3 [Source:MGI Symbol;Acc:MGI:3588268]	5	17962548	18019834	57286	NA	25	43	28	26	166	115	80	131	76.38	1.49	0.2	7.38	1.627e-13	1.787e-10
ENSMUSG00000084803	5830444B04Rik	RIKEN cDNA 5830444B04 gene [Source:MGI Symbol;Acc:MGI:3603170]	4	155398762	155421704	22942	NA	1	2	2	1	22	15	18	27	11.15	1.44	0.23	6.24	4.352e-10	1.85e-07
ENSMUSG00000060311	Mucl1	mucin-like 1 [Source:MGI Symbol;Acc:MGI:98393]	15	103751918	103755469	3551	NA	902	505	380	426	2411	1394	1415	1273	1071.87	1.27	0.19	6.78	1.202e-11	9.901e-09
ENSMUSG00000002980	Bcam	basal cell adhesion molecule [Source:MGI Symbol;Acc:MGI:1929940]	7	19756130	19771016	14886	NA	45	18	26	14	122	69	107	72	58.81	1.26	0.22	5.81	6.245e-09	1.751e-06
ENSMUSG00000000204	Slfn4	schlafen 4 [Source:MGI Symbol;Acc:MGI:1329010]	11	83175185	83190216	15031	NA	88	34	41	38	212	110	157	163	104.77	1.26	0.21	6.08	1.209e-09	4.304e-07
ENSMUSG00000067916	Zfp991	zinc finger protein 991 [Source:MGI Symbol;Acc:MGI:3701604]	4	147132037	147180579	48542	NA	91	188	50	73	471	254	493	412	257.43	1.19	0.23	5.27	1.383e-07	2.306e-05
ENSMUSG00000020641	Rsad2	radical S-adenosyl methionine domain containing 2 [Source:MGI Symbol;Acc:MGI:1929628]	12	26442745	26456452	13707	NA	184	140	116	79	427	257	315	383	237	1.17	0.19	6.28	3.38e-10	1.591e-07
ENSMUSG00000039114	Nrn1	neuritin 1 [Source:MGI Symbol;Acc:MGI:1915654]	13	36725360	36735131	9771	NA	110	45	36	34	182	163	311	142	128.65	1.16	0.23	5.13	2.876e-07	4.209e-05
ENSMUSG00000063415	Cyp26b1	cytochrome P450, family 26, subfamily b, polypeptide 1 [Source:MGI Symbol;Acc:MGI:2176159]	6	84571413	84593908	22495	NA	109	124	75	63	325	190	314	210	176.69	1.15	0.2	5.76	8.398e-09	2.088e-06
ENSMUSG00000037605	Adgrl3	adhesion G protein-coupled receptor L3 [Source:MGI Symbol;Acc:MGI:2441950]	5	81020137	81825133	804996	NA	20	14	12	10	40	39	35	55	28.17	1.12	0.21	5.22	1.837e-07	2.915e-05
ENSMUSG00000001663	Gstt1	glutathione S-transferase, theta 1 [Source:MGI Symbol;Acc:MGI:107379]	10	75783812	75798584	14772	NA	112	74	40	50	237	159	194	156	126.75	1.12	0.2	5.65	1.575e-08	3.458e-06
ENSMUSG00000024529	Lox	lysyl oxidase [Source:MGI Symbol;Acc:MGI:96817]	18	52516068	52529867	13799	NA	52	55	37	21	158	83	277	125	103.13	1.12	0.23	4.88	1.084e-06	0.0001287
ENSMUSG00000108060	4921529L05Rik	RIKEN cDNA 4921529L05 gene [Source:MGI Symbol;Acc:MGI:2443531]	6	53978690	54018030	39340	NA	12	11	7	5	51	19	33	36	21.73	1.11	0.23	4.84	1.325e-06	0.0001467
ENSMUSG00000044349	Snhg11	small nucleolar RNA host gene 11 [Source:MGI Symbol;Acc:MGI:2441845]	2	158375637	158386145	10508	NA	11	10	8	6	54	24	30	23	20.51	1.09	0.23	4.8	1.571e-06	0.0001697
ENSMUSG00000024924	Vldlr	very low density lipoprotein receptor [Source:MGI Symbol;Acc:MGI:98935]	19	27216483	27254231	37748	NA	55	46	39	28	155	77	247	100	94.87	1.09	0.23	4.82	1.452e-06	0.0001594
ENSMUSG00000048218	Amigo2	adhesion molecule with Ig like domain 2 [Source:MGI Symbol;Acc:MGI:2145995]	15	97244124	97247287	3163	NA	236	138	123	92	406	384	488	239	261.85	1.07	0.2	5.34	9.203e-08	1.656e-05
ENSMUSG00000006205	Htra1	HtrA serine peptidase 1 [Source:MGI Symbol;Acc:MGI:1929076]	7	130936110	130985660	49550	NA	142	109	70	125	307	215	223	331	190.15	1.06	0.18	5.77	7.937e-09	2.011e-06
ENSMUSG00000022054	Nefm	neurofilament, medium polypeptide [Source:MGI Symbol;Acc:MGI:97314]	14	68082589	68124846	42257	NA	4	9	5	4	52	10	59	40	23.44	1.06	0.23	4.67	2.985e-06	0.0002639
ENSMUSG00000112226	Gm48786	predicted gene, 48786 [Source:MGI Symbol;Acc:MGI:6098486]	10	51543034	51546848	3814	NA	16	12	14	6	48	31	28	34	23.41	1.04	0.22	4.76	1.931e-06	0.0001972
ENSMUSG00000034488	Edil3	EGF-like repeats and discoidin I-like domains 3 [Source:MGI Symbol;Acc:MGI:1329025]	13	88821471	89323223	501752	NA	66	33	39	35	149	67	138	102	78.57	1.02	0.21	4.86	1.176e-06	0.0001347
ENSMUSG00000030882	Dnhd1	dynein heavy chain domain 1 [Source:MGI Symbol;Acc:MGI:1924755]	7	105650826	105721799	70973	NA	9	2	4	11	26	20	29	24	15.71	1.01	0.23	4.38	1.162e-05	0.0007213
ENSMUSG00000029001	Fbxo44	F-box protein 44 [Source:MGI Symbol;Acc:MGI:1354744]	4	148152799	148160482	7683	NA	14	32	14	11	54	42	67	66	38.14	1	0.23	4.41	1.013e-05	0.0006574
ENSMUSG00000037989	Wnk2	WNK lysine deficient protein kinase 2 [Source:MGI Symbol;Acc:MGI:1922857]	13	49036302	49148014	111712	NA	63	83	60	34	186	102	235	146	115.02	1	0.22	4.55	5.457e-06	0.0004305
ENSMUSG00000047222	Rnase2a	ribonuclease, RNase A family, 2A (liver, eosinophil-derived neurotoxin) [Source:MGI Symbol;Acc:MGI:1890465]	14	51255261	51256112	851	NA	54	30	25	45	131	61	131	87	70.65	0.99	0.22	4.57	4.926e-06	0.0003981
ENSMUSG00000029814	Igf2bp3	insulin-like growth factor 2 mRNA binding protein 3 [Source:MGI Symbol;Acc:MGI:1890359]	6	49085222	49214957	129735	NA	22	24	17	22	57	35	70	61	39.01	0.97	0.22	4.52	6.3e-06	0.0004743
ENSMUSG00000052415	Tchh	trichohyalin [Source:MGI Symbol;Acc:MGI:2177944]	3	93442329	93449077	6748	NA	131	121	65	48	391	126	346	235	183.31	0.97	0.23	4.3	1.705e-05	0.0009935
ENSMUSG00000007655	Cav1	caveolin 1, caveolae protein [Source:MGI Symbol;Acc:MGI:102709]	6	17306334	17341452	35118	NA	682	455	417	244	1034	906	1254	836	727.25	0.96	0.19	4.99	6.074e-07	8.084e-05
ENSMUSG00000034028	Cd226	CD226 antigen [Source:MGI Symbol;Acc:MGI:3039602]	18	89197430	89270201	72771	NA	127	71	80	69	182	175	179	176	131.68	0.96	0.15	6.47	9.915e-11	5.938e-08
ENSMUSG00000016349	Eef1a2	eukaryotic translation elongation factor 1 alpha 2 [Source:MGI Symbol;Acc:MGI:1096317]	2	181147652	181157014	9362	NA	223	304	302	151	538	450	594	787	423.88	0.96	0.2	4.72	2.311e-06	0.0002207
ENSMUSG00000022212	Cpne6	copine VI [Source:MGI Symbol;Acc:MGI:1334445]	14	55510444	55517431	6987	NA	26	22	21	17	59	38	75	46	38.29	0.95	0.21	4.47	8.005e-06	0.000564
ENSMUSG00000052942	Glis3	GLIS family zinc finger 3 [Source:MGI Symbol;Acc:MGI:2444289]	19	28258850	28680077	421227	NA	28	26	16	15	57	45	57	42	35.69	0.94	0.2	4.64	3.515e-06	0.0003042
ENSMUSG00000053965	Pde5a	phosphodiesterase 5A, cGMP-specific [Source:MGI Symbol;Acc:MGI:2651499]	3	122728946	122859374	130428	NA	10	8	7	10	34	21	22	22	16.65	0.94	0.22	4.19	2.76e-05	0.00142
ENSMUSG00000045573	Penk	preproenkephalin [Source:MGI Symbol;Acc:MGI:104629]	4	4133530	4138819	5289	NA	32	27	14	17	137	40	63	48	46.47	0.94	0.23	4.12	3.708e-05	0.001757
ENSMUSG00000049848	Ceacam19	carcinoembryonic antigen-related cell adhesion molecule 19 [Source:MGI Symbol;Acc:MGI:2443001]	7	19875741	19887965	12224	NA	31	43	42	18	113	52	88	111	62.75	0.93	0.22	4.21	2.547e-05	0.001352
ENSMUSG00000016356	Col20a1	collagen, type XX, alpha 1 [Source:MGI Symbol;Acc:MGI:1920618]	2	180986534	181018363	31829	NA	20	23	22	23	65	41	59	42	36.97	0.93	0.2	4.58	4.686e-06	0.0003811
ENSMUSG00000049598	Vsig8	V-set and immunoglobulin domain containing 8 [Source:MGI Symbol;Acc:MGI:3642995]	1	172555937	172563717	7780	NA	333	161	96	128	649	292	431	407	308.21	0.93	0.22	4.27	1.948e-05	0.001088
ENSMUSG00000046186	Cd109	CD109 antigen [Source:MGI Symbol;Acc:MGI:2445221]	9	78615545	78716253	100708	NA	41	30	26	25	67	51	93	72	51.03	0.92	0.21	4.49	7.264e-06	0.0005279
ENSMUSG00000005045	Chd5	chromodomain helicase DNA binding protein 5 [Source:MGI Symbol;Acc:MGI:3036258]	4	152338650	152390194	51544	NA	38	52	25	19	148	48	135	82	68.78	0.92	0.23	4	6.236e-05	0.002483
ENSMUSG00000037211	Spry1	sprouty RTK signaling antagonist 1 [Source:MGI Symbol;Acc:MGI:1345139]	3	37639946	37644598	4652	NA	14	16	8	17	74	96	12	56	35.69	0.92	0.23	4.01	6.165e-05	0.002472
ENSMUSG00000006221	Hspb7	heat shock protein family, member 7 (cardiovascular) [Source:MGI Symbol;Acc:MGI:1352494]	4	141420778	141425311	4533	NA	6	6	5	1	14	17	17	19	10.69	0.91	0.23	3.97	7.33e-05	0.002814
ENSMUSG00000028862	Map3k6	mitogen-activated protein kinase kinase kinase 6 [Source:MGI Symbol;Acc:MGI:1855691]	4	133240817	133252929	12112	NA	38	43	41	31	119	58	112	72	64.5	0.91	0.21	4.38	1.174e-05	0.0007213
ENSMUSG00000068874	Selenbp1	selenium binding protein 1 [Source:MGI Symbol;Acc:MGI:96825]	3	94933055	94944758	11703	NA	545	435	345	347	962	587	1444	762	684.96	0.91	0.2	4.43	9.474e-06	0.0006304
ENSMUSG00000068105	Tnfrsf13c	tumor necrosis factor receptor superfamily, member 13c [Source:MGI Symbol;Acc:MGI:1919299]	15	82221742	82224369	2627	NA	114	45	59	99	130	303	163	177	135.01	0.91	0.21	4.26	2.022e-05	0.001115
ENSMUSG00000034156	Tspoap1	TSPO associated protein 1 [Source:MGI Symbol;Acc:MGI:2450877]	11	87760540	87785928	25388	NA	1546	1274	1550	944	2307	2763	2698	2667	1970.29	0.91	0.15	6.24	4.268e-10	1.85e-07
ENSMUSG00000055782	Abcd2	ATP-binding cassette, sub-family D (ALD), member 2 [Source:MGI Symbol;Acc:MGI:1349467]	15	91145870	91191799	45929	NA	1124	684	497	687	1555	1435	1514	1346	1097.76	0.9	0.15	5.79	6.85e-09	1.805e-06
ENSMUSG00000073716	Gm13241	predicted gene 13241 [Source:MGI Symbol;Acc:MGI:3649920]	4	146475331	146476111	780	NA	30	26	9	18	68	47	82	35	39.41	0.9	0.23	3.94	8.037e-05	0.002987
ENSMUSG00000113010	Gm34084	predicted gene, 34084 [Source:MGI Symbol;Acc:MGI:5593243]	13	44472425	44504548	32123	NA	39	28	39	32	67	78	62	78	52.79	0.9	0.17	5.15	2.575e-07	3.9e-05
ENSMUSG00000031382	Asb11	ankyrin repeat and SOCS box-containing 11 [Source:MGI Symbol;Acc:MGI:1916104]	X	164436993	164459170	22177	NA	107	107	75	86	191	179	171	183	137.15	0.89	0.13	6.62	3.578e-11	2.506e-08
ENSMUSG00000044303	Cdkn2a	cyclin dependent kinase inhibitor 2A [Source:MGI Symbol;Acc:MGI:104738]	4	89274470	89294653	20183	NA	66	80	59	85	152	160	118	158	109.69	0.89	0.16	5.56	2.673e-08	5.336e-06
ENSMUSG00000023960	Enpp5	ectonucleotide pyrophosphatase/phosphodiesterase 5 [Source:MGI Symbol;Acc:MGI:1933830]	17	44078812	44086567	7755	NA	19	11	13	14	50	19	47	40	26.76	0.89	0.23	3.95	7.742e-05	0.002914
ENSMUSG00000053846	Lipg	lipase, endothelial [Source:MGI Symbol;Acc:MGI:1341803]	18	74939321	74961263	21942	NA	31	21	7	21	218	52	178	24	68.57	0.89	0.22	4.01	5.996e-05	0.002446
ENSMUSG00000021792	Fam213a	family with sequence similarity 213, member A [Source:MGI Symbol;Acc:MGI:1917814]	14	40993739	41013788	20049	NA	40	53	34	29	100	69	95	75	62.03	0.88	0.19	4.56	5.137e-06	0.0004077
ENSMUSG00000023993	Treml1	triggering receptor expressed on myeloid cells-like 1 [Source:MGI Symbol;Acc:MGI:1918576]	17	48359915	48367176	7261	NA	18	13	13	10	40	32	54	20	25.05	0.88	0.23	3.87	0.0001091	0.003731
ENSMUSG00000112290	Gm33782	predicted gene, 33782 [Source:MGI Symbol;Acc:MGI:5592941]	10	96310130	96362367	52237	NA	23	14	9	8	56	30	39	23	24.88	0.87	0.23	3.84	0.0001243	0.004074
ENSMUSG00000034570	Inpp5j	inositol polyphosphate 5-phosphatase J [Source:MGI Symbol;Acc:MGI:2158663]	11	3494374	3504821	10447	NA	67	43	48	73	198	100	210	74	101.69	0.87	0.22	3.92	8.904e-05	0.003205
ENSMUSG00000022421	Nptxr	neuronal pentraxin receptor [Source:MGI Symbol;Acc:MGI:1920590]	15	79786350	79804766	18416	NA	51	43	31	46	96	73	99	81	65.08	0.87	0.18	4.89	1.024e-06	0.000123
ENSMUSG00000025268	Maged2	melanoma antigen, family D, 2 [Source:MGI Symbol;Acc:MGI:1933391]	X	150806369	150814345	7976	NA	25	23	14	12	61	25	51	52	32.97	0.86	0.22	3.83	0.0001289	0.004151
ENSMUSG00000009654	Oit3	oncoprotein induced transcript 3 [Source:MGI Symbol;Acc:MGI:1201782]	10	59422957	59441778	18821	NA	55	42	49	41	130	63	172	82	79.99	0.86	0.22	3.95	7.692e-05	0.002904
ENSMUSG00000020638	Cmpk2	cytidine monophosphate (UMP-CMP) kinase 2, mitochondrial [Source:MGI Symbol;Acc:MGI:99830]	12	26469203	26479837	10634	NA	141	99	100	67	256	159	190	192	149.41	0.85	0.17	4.94	7.685e-07	9.552e-05
ENSMUSG00000034903	Cobll1	Cobl-like 1 [Source:MGI Symbol;Acc:MGI:2442894]	2	65088338	65239403	151065	NA	37	31	21	16	95	54	45	49	42.76	0.85	0.21	4.02	5.815e-05	0.002387
ENSMUSG00000070873	Lilra5	leukocyte immunoglobulin-like receptor, subfamily A (with TM domain), member 5 [Source:MGI Symbol;Acc:MGI:3647196]	7	4237753	4243463	5710	NA	205	141	65	51	422	237	340	187	203.43	0.85	0.23	3.74	0.0001806	0.005311
ENSMUSG00000054598	9130230L23Rik	RIKEN cDNA 9130230L23 gene [Source:MGI Symbol;Acc:MGI:3041166]	5	65979357	66004285	24928	NA	25	24	22	24	47	44	59	48	36.86	0.84	0.2	4.27	1.963e-05	0.001091
ENSMUSG00000040380	Cbln3	cerebellin 3 precursor protein [Source:MGI Symbol;Acc:MGI:1889286]	14	55878912	55884392	5480	NA	63	71	46	33	111	95	185	96	88.47	0.84	0.22	3.85	0.0001183	0.003936
ENSMUSG00000028111	Ctsk	cathepsin K [Source:MGI Symbol;Acc:MGI:107823]	3	95499255	95509362	10107	NA	77	164	69	88	235	167	295	243	169.79	0.84	0.22	3.87	0.0001101	0.003738
ENSMUSG00000082419	Gm11425	predicted gene 11425 [Source:MGI Symbol;Acc:MGI:3650957]	11	83027499	83027997	498	NA	35	17	23	18	50	51	50	42	35.47	0.84	0.19	4.31	1.613e-05	0.0009464
ENSMUSG00000027322	Siglec1	sialic acid binding Ig-like lectin 1, sialoadhesin [Source:MGI Symbol;Acc:MGI:99668]	2	131069219	131086765	17546	NA	90	74	57	29	222	78	167	146	107.59	0.84	0.22	3.75	0.0001797	0.005296
ENSMUSG00000028859	Csf3r	colony stimulating factor 3 receptor (granulocyte) [Source:MGI Symbol;Acc:MGI:1339755]	4	126024549	126044440	19891	NA	161	98	69	62	276	151	279	153	155.25	0.83	0.21	3.89	9.946e-05	0.003504
ENSMUSG00000059089	Fcgr4	Fc receptor, IgG, low affinity IV [Source:MGI Symbol;Acc:MGI:2179523]	1	171018919	171029761	10842	NA	63	43	29	32	122	45	126	109	71.51	0.83	0.22	3.71	0.0002058	0.005807
ENSMUSG00000045326	Fndc7	fibronectin type III domain containing 7 [Source:MGI Symbol;Acc:MGI:2443535]	3	108853677	108890008	36331	NA	20	23	23	26	35	57	47	62	36.95	0.82	0.21	3.92	8.951e-05	0.003213
ENSMUSG00000072875	Gpr27	G protein-coupled receptor 27 [Source:MGI Symbol;Acc:MGI:1202299]	6	99692678	99695066	2388	NA	11	9	3	9	48	12	27	24	17.76	0.82	0.23	3.58	0.0003492	0.00823
ENSMUSG00000034459	Ifit1	interferon-induced protein with tetratricopeptide repeats 1 [Source:MGI Symbol;Acc:MGI:99450]	19	34640870	34650009	9139	NA	102	78	88	39	174	143	123	181	115.35	0.82	0.19	4.26	2.074e-05	0.001134
ENSMUSG00000033595	Lgi3	leucine-rich repeat LGI family, member 3 [Source:MGI Symbol;Acc:MGI:2182619]	14	70530684	70538324	7640	NA	16	9	14	19	35	29	40	28	23.82	0.82	0.22	3.76	0.0001674	0.005036
ENSMUSG00000019996	Map7	microtubule-associated protein 7 [Source:MGI Symbol;Acc:MGI:1328328]	10	20148470	20281590	133120	NA	19	19	14	14	32	32	45	37	26.72	0.82	0.21	3.87	0.00011	0.003738
ENSMUSG00000058756	Thra	thyroid hormone receptor alpha [Source:MGI Symbol;Acc:MGI:98742]	11	98740637	98769006	28369	NA	73	75	59	43	113	98	162	136	95.78	0.82	0.2	4.12	3.819e-05	0.001784
ENSMUSG00000044937	Ttc41	tetratricopeptide repeat domain 41 [Source:MGI Symbol;Acc:MGI:2387653]	10	86705810	86776844	71034	NA	11	11	7	7	26	28	22	15	15.72	0.82	0.22	3.65	0.0002617	0.006773
ENSMUSG00000035914	Cd276	CD276 antigen [Source:MGI Symbol;Acc:MGI:2183926]	9	58524297	58555437	31140	NA	16	24	28	37	54	50	68	65	43.38	0.81	0.22	3.74	0.0001867	0.005442
ENSMUSG00000014686	Ceacam16	carcinoembryonic antigen-related cell adhesion molecule 16 [Source:MGI Symbol;Acc:MGI:2685615]	7	19852096	19861299	9203	NA	105	89	73	55	228	123	189	117	121.63	0.81	0.2	4.14	3.409e-05	0.001645
ENSMUSG00000025104	Hdgfl3	HDGF like 3 [Source:MGI Symbol;Acc:MGI:1352760]	7	81881250	81934473	53223	NA	142	110	87	67	216	195	186	157	143.66	0.81	0.16	5.05	4.446e-07	6.167e-05
ENSMUSG00000047562	Mmp10	matrix metallopeptidase 10 [Source:MGI Symbol;Acc:MGI:97007]	9	7502351	7510240	7889	NA	2	2	8	2	19	9	31	16	11.43	0.81	0.22	3.65	0.0002576	0.006718
ENSMUSG00000062168	Ppef1	protein phosphatase with EF hand calcium-binding domain 1 [Source:MGI Symbol;Acc:MGI:1097157]	X	160623093	160735765	112672	NA	125	89	84	71	177	183	157	148	128.14	0.81	0.13	6.06	1.341e-09	4.532e-07
ENSMUSG00000031104	Rab33a	RAB33A, member RAS oncogene family [Source:MGI Symbol;Acc:MGI:109493]	X	48519284	48530232	10948	NA	50	66	58	35	123	89	143	85	81.59	0.81	0.2	4	6.456e-05	0.002539
ENSMUSG00000028082	Sh3d19	SH3 domain protein D19 [Source:MGI Symbol;Acc:MGI:1350923]	3	85971108	86130526	159418	NA	10	9	8	5	156	10	16	114	40.51	0.81	0.21	3.85	0.0001178	0.003928
ENSMUSG00000112264	Gm48505	predicted gene, 48505 [Source:MGI Symbol;Acc:MGI:6098035]	10	96495720	96523982	28262	NA	36	34	18	25	51	60	76	49	43.77	0.8	0.21	3.88	0.0001057	0.003656
ENSMUSG00000037613	Tnfrsf23	tumor necrosis factor receptor superfamily, member 23 [Source:MGI Symbol;Acc:MGI:1930269]	7	143665808	143685872	20064	NA	270	268	209	167	521	322	613	357	342.22	0.8	0.19	4.17	3.105e-05	0.00156
ENSMUSG00000087259	2610035D17Rik	RIKEN cDNA 2610035D17 gene [Source:MGI Symbol;Acc:MGI:1919636]	11	113043894	113201838	157944	NA	6	7	4	21	45	15	52	45	24.94	0.79	0.23	3.49	0.000477	0.01007
ENSMUSG00000050994	Adgb	androglobin [Source:MGI Symbol;Acc:MGI:3605549]	10	10335702	10472326	136624	NA	36	51	27	17	98	53	126	56	58.54	0.79	0.23	3.44	0.0005808	0.01158
ENSMUSG00000074604	Mgst2	microsomal glutathione S-transferase 2 [Source:MGI Symbol;Acc:MGI:2448481]	3	51660359	51682677	22318	NA	91	106	67	71	249	108	198	138	128.39	0.79	0.2	3.86	0.0001149	0.003842
ENSMUSG00000021684	Pde8b	phosphodiesterase 8B [Source:MGI Symbol;Acc:MGI:2443999]	13	95024453	95250336	225883	NA	80	96	78	66	199	105	185	142	119.32	0.79	0.19	4.1	4.143e-05	0.001882
ENSMUSG00000040441	Slc26a10	solute carrier family 26, member 10 [Source:MGI Symbol;Acc:MGI:2143920]	10	127171392	127180645	9253	NA	111	96	73	65	200	156	145	129	120.65	0.79	0.15	5.13	2.962e-07	4.289e-05
ENSMUSG00000004814	Ccl24	chemokine (C-C motif) ligand 24 [Source:MGI Symbol;Acc:MGI:1928953]	5	135569936	135573049	3113	NA	95	79	49	122	279	154	272	101	143.64	0.78	0.22	3.52	0.000439	0.009615
ENSMUSG00000079363	Gbp4	guanylate binding protein 4 [Source:MGI Symbol;Acc:MGI:97072]	5	105115766	105139586	23820	NA	222	141	120	159	337	283	232	290	220.72	0.78	0.14	5.66	1.484e-08	3.313e-06
ENSMUSG00000033318	Gstt2	glutathione S-transferase, theta 2 [Source:MGI Symbol;Acc:MGI:106188]	10	75831113	75837424	6311	NA	146	136	103	99	267	188	233	185	168.95	0.78	0.15	5.05	4.372e-07	6.128e-05
ENSMUSG00000024770	Lipn	lipase, family member N [Source:MGI Symbol;Acc:MGI:1917416]	19	34067357	34084918	17561	NA	24	35	24	23	54	40	65	63	41.5	0.78	0.21	3.69	0.0002235	0.006148
ENSMUSG00000041757	Plekha6	pleckstrin homology domain containing, family A member 6 [Source:MGI Symbol;Acc:MGI:2388662]	1	133164209	133303435	139226	NA	46	33	28	32	62	59	137	59	57.82	0.78	0.22	3.51	0.0004503	0.009783
ENSMUSG00000030559	Rab38	RAB38, member RAS oncogene family [Source:MGI Symbol;Acc:MGI:1919683]	7	88430272	88491572	61300	NA	17	19	7	10	31	28	36	27	21.92	0.78	0.22	3.52	0.0004393	0.009615
ENSMUSG00000045092	S1pr1	sphingosine-1-phosphate receptor 1 [Source:MGI Symbol;Acc:MGI:1096355]	3	115710432	115715072	4640	NA	29	31	14	19	87	31	49	54	39.02	0.78	0.22	3.5	0.0004687	0.01001
ENSMUSG00000061186	Sfmbt2	Scm-like with four mbt domains 2 [Source:MGI Symbol;Acc:MGI:2447794]	2	10370509	10595253	224744	NA	22	16	25	14	36	36	53	39	30.35	0.78	0.21	3.66	0.000256	0.006712
ENSMUSG00000028965	Tnfrsf9	tumor necrosis factor receptor superfamily, member 9 [Source:MGI Symbol;Acc:MGI:1101059]	4	150914561	150946102	31541	NA	7383	6447	2296	2939	11883	8648	14477	12053	8300.36	0.78	0.23	3.39	0.000694	0.01304
ENSMUSG00000042607	Asb4	ankyrin repeat and SOCS box-containing 4 [Source:MGI Symbol;Acc:MGI:1929751]	6	5383385	5433022	49637	NA	215	193	146	128	343	246	395	280	243.68	0.77	0.18	4.38	1.211e-05	0.000735
ENSMUSG00000023911	Flywch2	FLYWCH family member 2 [Source:MGI Symbol;Acc:MGI:1924167]	17	23776915	23786081	9166	NA	19	24	22	13	48	25	56	51	32.68	0.77	0.22	3.46	0.0005459	0.01108
ENSMUSG00000112354	Gm33843	predicted gene, 33843 [Source:MGI Symbol;Acc:MGI:5593002]	10	96519156	96595731	76575	NA	9	13	9	10	26	17	26	29	17.56	0.77	0.23	3.42	0.0006168	0.01206
ENSMUSG00000055435	Maf	avian musculoaponeurotic fibrosarcoma oncogene homolog [Source:MGI Symbol;Acc:MGI:96909]	8	115682941	115707794	24853	NA	284	237	184	212	485	306	491	383	322.89	0.77	0.17	4.67	3.07e-06	0.0002678
ENSMUSG00000018906	P4ha2	procollagen-proline, 2-oxoglutarate 4-dioxygenase (proline 4-hydroxylase), alpha II polypeptide [Source:MGI Symbol;Acc:MGI:894286]	11	54100094	54131665	31571	NA	130	104	80	86	177	140	319	174	152.96	0.77	0.21	3.68	0.0002327	0.006322
ENSMUSG00000032547	Ryk	receptor-like tyrosine kinase [Source:MGI Symbol;Acc:MGI:101766]	9	102834916	102908305	73389	NA	76	34	34	52	105	84	94	88	70.29	0.77	0.19	4.16	3.191e-05	0.00158
ENSMUSG00000043822	Adamtsl5	ADAMTS-like 5 [Source:MGI Symbol;Acc:MGI:1913798]	10	80339109	80348412	9303	NA	201	230	166	120	379	252	482	295	267.44	0.76	0.2	3.81	0.0001367	0.004328
ENSMUSG00000100658	F730311O21Rik	RIKEN cDNA F730311O21 gene [Source:MGI Symbol;Acc:MGI:3643355]	1	132342022	132349626	7604	NA	23	23	20	21	41	49	47	34	32.22	0.76	0.2	3.89	9.985e-05	0.003508
ENSMUSG00000000693	Loxl3	lysyl oxidase-like 3 [Source:MGI Symbol;Acc:MGI:1337004]	6	83034172	83052562	18390	NA	235	454	175	318	687	475	659	641	459.47	0.76	0.21	3.65	0.000258	0.006718
ENSMUSG00000009739	Pou6f1	POU domain, class 6, transcription factor 1 [Source:MGI Symbol;Acc:MGI:102935]	15	100575317	100599984	24667	NA	38	49	31	30	57	69	105	72	57.1	0.76	0.21	3.58	0.0003373	0.008052
ENSMUSG00000053931	Cnn3	calponin 3, acidic [Source:MGI Symbol;Acc:MGI:1919244]	3	121426496	121458207	31711	NA	122	137	113	84	209	234	177	185	156.84	0.75	0.14	5.26	1.457e-07	2.399e-05
ENSMUSG00000024330	Col11a2	collagen, type XI, alpha 2 [Source:MGI Symbol;Acc:MGI:88447]	17	34039436	34066685	27249	NA	81	46	43	43	95	95	108	87	74.32	0.75	0.18	4.28	1.907e-05	0.001069
ENSMUSG00000029648	Flt1	FMS-like tyrosine kinase 1 [Source:MGI Symbol;Acc:MGI:95558]	5	147561603	147726011	164408	NA	624	448	424	278	775	849	837	659	607.54	0.75	0.16	4.69	2.795e-06	0.0002488
ENSMUSG00000022816	Fstl1	follistatin-like 1 [Source:MGI Symbol;Acc:MGI:102793]	16	37776872	37836514	59642	NA	4	5	4	4	15	6	40	20	12.76	0.75	0.22	3.42	0.0006226	0.01213
ENSMUSG00000078810	Gp6	glycoprotein 6 (platelet) [Source:MGI Symbol;Acc:MGI:1889810]	7	4363964	4397744	33780	NA	8	6	4	4	25	15	24	7	11.54	0.75	0.23	3.26	0.001126	0.01813
ENSMUSG00000003228	Grk5	G protein-coupled receptor kinase 5 [Source:MGI Symbol;Acc:MGI:109161]	19	60889748	61092553	202805	NA	368	546	264	229	914	477	716	732	531.92	0.75	0.21	3.6	0.0003182	0.007717
ENSMUSG00000017737	Mmp9	matrix metallopeptidase 9 [Source:MGI Symbol;Acc:MGI:97011]	2	164940779	164955850	15071	NA	3817	2953	1532	1719	8524	3473	7589	4290	4220.34	0.75	0.23	3.3	0.0009552	0.01619
ENSMUSG00000002108	Nr1h3	nuclear receptor subfamily 1, group H, member 3 [Source:MGI Symbol;Acc:MGI:1352462]	2	91184060	91202834	18774	NA	28	32	34	21	67	40	67	56	43.37	0.75	0.21	3.65	0.0002662	0.006876
ENSMUSG00000041957	Pkp2	plakophilin 2 [Source:MGI Symbol;Acc:MGI:1914701]	16	16213317	16272712	59395	NA	355	266	231	181	528	346	624	405	367.22	0.75	0.19	4	6.43e-05	0.002536
ENSMUSG00000021876	Rnase4	ribonuclease, RNase A family 4 [Source:MGI Symbol;Acc:MGI:1926217]	14	51091076	51106151	15075	NA	55	56	33	38	112	53	156	82	73.95	0.75	0.22	3.36	0.0007679	0.01403
ENSMUSG00000041293	Adgrf1	adhesion G protein-coupled receptor F1 [Source:MGI Symbol;Acc:MGI:1924846]	17	43270328	43324737	54409	NA	19	16	8	5	38	19	46	25	22.09	0.74	0.23	3.2	0.001355	0.02051
ENSMUSG00000021125	Arg2	arginase type II [Source:MGI Symbol;Acc:MGI:1330806]	12	79130776	79156301	25525	NA	47	30	27	48	87	64	62	70	54.01	0.74	0.18	4.05	5.221e-05	0.002241
ENSMUSG00000021477	Ctsl	cathepsin L [Source:MGI Symbol;Acc:MGI:88564]	13	64359336	64370890	11554	NA	11718	9674	7645	8103	22935	10100	18625	16132	13090.6	0.74	0.18	4.05	5.16e-05	0.002222
ENSMUSG00000095440	Fignl2	fidgetin-like 2 [Source:MGI Symbol;Acc:MGI:3646919]	15	101050193	101078567	28374	NA	40	35	28	40	64	67	96	51	52.88	0.74	0.2	3.67	0.000241	0.006444
ENSMUSG00000086196	Gm13571	predicted gene 13571 [Source:MGI Symbol;Acc:MGI:3652223]	2	60338187	60371234	33047	NA	9	9	2	2	16	17	16	16	10.84	0.74	0.23	3.21	0.001331	0.02027
ENSMUSG00000070323	Mmp27	matrix metallopeptidase 27 [Source:MGI Symbol;Acc:MGI:3039232]	9	7571395	7581885	10490	NA	11	16	17	20	45	22	38	38	26.11	0.74	0.22	3.32	0.0008855	0.01541
ENSMUSG00000025330	Padi4	peptidyl arginine deiminase, type IV [Source:MGI Symbol;Acc:MGI:1338898]	4	140745864	140774236	28372	NA	204	137	88	122	480	210	439	126	223.86	0.74	0.23	3.26	0.001131	0.01817
ENSMUSG00000040855	Reps2	RALBP1 associated Eps domain containing protein 2 [Source:MGI Symbol;Acc:MGI:2663511]	X	162411953	162643649	231696	NA	66	44	39	41	144	63	88	76	69.31	0.74	0.2	3.69	0.00022	0.006103
ENSMUSG00000023473	Celsr3	cadherin, EGF LAG seven-pass G-type receptor 3 [Source:MGI Symbol;Acc:MGI:1858236]	9	108826319	108852969	26650	NA	124	95	86	52	212	121	258	126	134.41	0.73	0.21	3.41	0.0006549	0.01245
ENSMUSG00000037921	Ddx60	DEAD (Asp-Glu-Ala-Asp) box polypeptide 60 [Source:MGI Symbol;Acc:MGI:2384570]	8	61928086	62038244	110158	NA	160	113	119	92	236	190	195	201	162.15	0.73	0.13	5.49	4.131e-08	8.003e-06
ENSMUSG00000021250	Fos	FBJ osteosarcoma oncogene [Source:MGI Symbol;Acc:MGI:95574]	12	85473889	85477273	3384	NA	115	100	84	81	186	105	238	189	138.45	0.73	0.2	3.61	0.0003101	0.007666
ENSMUSG00000024912	Fosl1	fos-like antigen 1 [Source:MGI Symbol;Acc:MGI:107179]	19	5447702	5455945	8243	NA	46	40	34	28	63	57	94	68	54.12	0.73	0.2	3.66	0.0002548	0.0067
ENSMUSG00000022707	Gbe1	glucan (1,4-alpha-), branching enzyme 1 [Source:MGI Symbol;Acc:MGI:1921435]	16	70313948	70569716	255768	NA	731	789	647	571	1142	1023	1719	1050	966.86	0.73	0.18	4.1	4.121e-05	0.001878
ENSMUSG00000112843	Gm46224	predicted gene, 46224 [Source:MGI Symbol;Acc:MGI:5825861]	10	51526339	51531161	4822	NA	25	20	14	17	47	34	46	26	28.48	0.73	0.21	3.43	0.0005942	0.01174
ENSMUSG00000024395	Lims2	LIM and senescent cell antigen like domains 2 [Source:MGI Symbol;Acc:MGI:2385067]	18	31931324	31958619	27295	NA	22	36	12	18	72	33	95	36	41.01	0.73	0.23	3.17	0.0015	0.02203
ENSMUSG00000051790	Nlgn2	neuroligin 2 [Source:MGI Symbol;Acc:MGI:2681835]	11	69823121	69837784	14663	NA	73	66	65	58	128	100	151	93	91.94	0.73	0.18	4.12	3.724e-05	0.001759
ENSMUSG00000027611	Procr	protein C receptor, endothelial [Source:MGI Symbol;Acc:MGI:104596]	2	155751116	155755471	4355	NA	925	1004	740	614	1761	1099	1539	1383	1132.75	0.73	0.16	4.41	1.053e-05	0.0006741
ENSMUSG00000040026	Saa3	serum amyloid A 3 [Source:MGI Symbol;Acc:MGI:98223]	7	46711997	46715700	3703	NA	275	206	148	106	446	226	454	303	269.92	0.73	0.21	3.46	0.0005446	0.01108
ENSMUSG00000091575	2010016I18Rik	RIKEN cDNA 2010016I18 gene [Source:MGI Symbol;Acc:MGI:1916456]	3	106481981	106485913	3932	NA	21	20	28	16	49	38	44	33	31.07	0.72	0.2	3.51	0.000442	0.009658
ENSMUSG00000096960	A230028O05Rik	RIKEN cDNA A230028O05 gene [Source:MGI Symbol;Acc:MGI:2442126]	16	25059638	25069058	9420	NA	13	13	9	6	46	17	27	16	18.15	0.72	0.23	3.11	0.001856	0.02524
ENSMUSG00000042476	Abcb4	ATP-binding cassette, sub-family B (MDR/TAP), member 4 [Source:MGI Symbol;Acc:MGI:97569]	5	8893716	8959231	65515	NA	37	47	31	38	74	55	73	85	55.39	0.72	0.19	3.72	0.0002012	0.005729
ENSMUSG00000004113	Cacna1b	calcium channel, voltage-dependent, N type, alpha 1B subunit [Source:MGI Symbol;Acc:MGI:88296]	2	24603886	24763152	159266	NA	84	72	85	84	133	135	162	131	111.1	0.72	0.15	4.71	2.53e-06	0.0002351
ENSMUSG00000034818	Celf5	CUGBP, Elav-like family member 5 [Source:MGI Symbol;Acc:MGI:2442333]	10	81459226	81482709	23483	NA	4	8	8	5	17	16	17	14	11.19	0.72	0.23	3.14	0.001717	0.02409
ENSMUSG00000116125	Gm41361	predicted gene, 41361 [Source:MGI Symbol;Acc:MGI:5624246]	15	80012330	80042457	30127	NA	10	6	4	6	15	16	15	18	11.22	0.72	0.23	3.13	0.001773	0.02449
ENSMUSG00000030187	Klra2	killer cell lectin-like receptor, subfamily A, member 2 [Source:MGI Symbol;Acc:MGI:101906]	6	131219222	131247362	28140	NA	129	87	56	66	225	110	172	134	121.25	0.72	0.2	3.57	0.0003555	0.008276
ENSMUSG00000021640	Naip1	NLR family, apoptosis inhibitory protein 1 [Source:MGI Symbol;Acc:MGI:1298223]	13	100407763	100452869	45106	NA	81	68	63	49	147	81	147	105	92.66	0.72	0.19	3.72	0.0001974	0.005653
ENSMUSG00000030790	Adm	adrenomedullin [Source:MGI Symbol;Acc:MGI:108058]	7	110627660	110629820	2160	NA	52	44	48	44	60	76	118	102	68.91	0.71	0.21	3.46	0.0005398	0.01106
ENSMUSG00000087187	Gm13431	predicted gene 13431 [Source:MGI Symbol;Acc:MGI:3650776]	2	36216776	36222934	6158	NA	58	41	33	29	99	65	86	51	57.2	0.71	0.2	3.55	0.0003882	0.00877
ENSMUSG00000115855	Gm34643	predicted gene, 34643 [Source:MGI Symbol;Acc:MGI:5593802]	14	103012907	103024457	11550	NA	48	53	47	31	75	63	104	98	65.58	0.71	0.2	3.49	0.0004751	0.01007
ENSMUSG00000073489	Ifi204	interferon activated gene 204 [Source:MGI Symbol;Acc:MGI:96429]	1	173747292	173766943	19651	NA	424	328	303	196	605	420	601	551	427.73	0.71	0.18	4.04	5.436e-05	0.00231
ENSMUSG00000040249	Lrp1	low density lipoprotein receptor-related protein 1 [Source:MGI Symbol;Acc:MGI:96828]	10	127538160	127621148	82988	NA	3950	4462	3412	2270	8660	4378	8283	5117	5071.22	0.71	0.2	3.58	0.0003423	0.008126
ENSMUSG00000047281	Sfn	stratifin [Source:MGI Symbol;Acc:MGI:1891831]	4	133600555	133602168	1613	NA	34	37	42	42	83	51	71	83	55.7	0.71	0.19	3.65	0.0002614	0.006773
ENSMUSG00000032402	Smad3	SMAD family member 3 [Source:MGI Symbol;Acc:MGI:1201674]	9	63646766	63757994	111228	NA	81	44	33	33	124	65	116	72	70.4	0.71	0.22	3.29	0.0009904	0.0166
ENSMUSG00000070604	Vsig10l	V-set and immunoglobulin domain containing 10 like [Source:MGI Symbol;Acc:MGI:1922940]	7	43463150	43472019	8869	NA	22	23	18	17	47	38	35	31	28.68	0.71	0.2	3.55	0.0003897	0.008776
ENSMUSG00000066510	Ankdd1a	ankyrin repeat and death domain containing 1A [Source:MGI Symbol;Acc:MGI:2686319]	9	65488469	65520193	31724	NA	18	11	15	4	24	24	44	25	20.79	0.7	0.23	3.06	0.002233	0.02857
ENSMUSG00000039741	Bahcc1	BAH domain and coiled-coil containing 1 [Source:MGI Symbol;Acc:MGI:2679272]	11	120232946	120292296	59350	NA	14	13	9	12	27	17	28	30	18.88	0.7	0.22	3.14	0.001714	0.02408
ENSMUSG00000074444	Defa30	defensin, alpha, 30 [Source:MGI Symbol;Acc:MGI:3808881]	8	21134641	21135598	957	NA	6	11	5	9	30	19	32	9	15.17	0.7	0.23	3.05	0.00229	0.029
ENSMUSG00000038011	Dnah10	dynein, axonemal, heavy chain 10 [Source:MGI Symbol;Acc:MGI:1860299]	5	124725084	124834308	109224	NA	18	24	14	5	33	43	37	25	24.78	0.7	0.23	3.06	0.00225	0.0287
ENSMUSG00000055737	Ghr	growth hormone receptor [Source:MGI Symbol;Acc:MGI:95708]	15	3317759	3583492	265733	NA	10	6	4	3	17	10	30	14	11.9	0.7	0.23	3.07	0.002137	0.02768
ENSMUSG00000029009	Mthfr	methylenetetrahydrofolate reductase [Source:MGI Symbol;Acc:MGI:106639]	4	148039076	148059551	20475	NA	446	434	345	258	796	490	669	610	504.7	0.7	0.17	4.2	2.687e-05	0.001395
ENSMUSG00000017740	Slc12a5	solute carrier family 12, member 5 [Source:MGI Symbol;Acc:MGI:1862037]	2	164960801	164999731	38930	NA	16	14	9	12	44	19	42	17	21.59	0.7	0.23	3.06	0.002243	0.02863
ENSMUSG00000020264	Slc36a2	solute carrier family 36 (proton/amino acid symporter), member 2 [Source:MGI Symbol;Acc:MGI:1891430]	11	55158469	55185077	26608	NA	61	59	27	78	114	87	154	97	85.32	0.7	0.22	3.19	0.001416	0.0212
ENSMUSG00000062380	Tubb3	tubulin, beta 3 class III [Source:MGI Symbol;Acc:MGI:107813]	8	123411423	123422015	10592	NA	4	4	13	9	17	23	24	16	13.88	0.7	0.23	3.05	0.002315	0.02915
ENSMUSG00000027420	Bfsp1	beaded filament structural protein 1, in lens-CP94 [Source:MGI Symbol;Acc:MGI:101770]	2	143826527	143863173	36646	NA	14	11	9	12	26	25	18	25	17.38	0.69	0.22	3.18	0.001495	0.02198
ENSMUSG00000035448	Ccr3	chemokine (C-C motif) receptor 3 [Source:MGI Symbol;Acc:MGI:104616]	9	124021971	124031689	9718	NA	87	32	30	32	222	79	186	32	86.12	0.69	0.23	3.01	0.002587	0.03168
ENSMUSG00000072573	Gm10369	predicted gene 10369 [Source:MGI Symbol;Acc:MGI:3642774]	5	134676489	134680145	3656	NA	19	13	12	20	35	30	30	28	23.27	0.69	0.21	3.3	0.0009645	0.01627
ENSMUSG00000097750	Gm4673	predicted gene 4673 [Source:MGI Symbol;Acc:MGI:3782854]	7	30956908	30961619	4711	NA	17	25	6	12	35	28	48	29	25.22	0.69	0.23	2.99	0.002767	0.03325
ENSMUSG00000016194	Hsd11b1	hydroxysteroid 11-beta dehydrogenase 1 [Source:MGI Symbol;Acc:MGI:103562]	1	193221633	193264075	42442	NA	67	61	36	43	125	61	122	85	75.03	0.69	0.21	3.31	0.0009182	0.01578
ENSMUSG00000037849	Ifi206	interferon activated gene 206 [Source:MGI Symbol;Acc:MGI:3646410]	1	173468484	173491041	22557	NA	49	34	30	16	86	38	62	74	48.39	0.69	0.22	3.11	0.00184	0.02513
ENSMUSG00000063458	Lrmda	leucine rich melanocyte differentiation associated [Source:MGI Symbol;Acc:MGI:1923883]	14	22019711	23056085	1036374	NA	10	5	15	9	30	22	24	14	16.01	0.69	0.23	3.01	0.0026	0.03177
ENSMUSG00000031647	Mfap3l	microfibrillar-associated protein 3-like [Source:MGI Symbol;Acc:MGI:1918556]	8	60632826	60676729	43903	NA	147	122	95	64	215	121	260	207	154.61	0.69	0.21	3.29	0.001005	0.01671
ENSMUSG00000032690	Oas2	2'-5' oligoadenylate synthetase 2 [Source:MGI Symbol;Acc:MGI:2180852]	5	120730332	120749853	19521	NA	70	50	46	23	141	62	104	71	70.18	0.69	0.22	3.13	0.001721	0.02409
ENSMUSG00000029561	Oasl2	2'-5' oligoadenylate synthetase-like 2 [Source:MGI Symbol;Acc:MGI:1344390]	5	114896935	114912234	15299	NA	473	284	294	140	757	444	508	473	415.67	0.69	0.2	3.38	0.0007317	0.01354
ENSMUSG00000041351	Rap1gap	Rap1 GTPase-activating protein [Source:MGI Symbol;Acc:MGI:109338]	4	137664725	137729861	65136	NA	263	194	241	188	373	367	349	339	287.91	0.69	0.1	6.62	3.568e-11	2.506e-08
ENSMUSG00000033191	Tie1	tyrosine kinase with immunoglobulin-like and EGF-like domains 1 [Source:MGI Symbol;Acc:MGI:99906]	4	118471190	118490061	18871	NA	21	22	6	8	56	23	65	22	27.98	0.69	0.23	3.03	0.00247	0.03057
ENSMUSG00000028776	Tinagl1	tubulointerstitial nephritis antigen-like 1 [Source:MGI Symbol;Acc:MGI:2137617]	4	130164453	130175122	10669	NA	5	10	5	13	30	35	27	8	16.5	0.69	0.23	3	0.002716	0.03282
ENSMUSG00000020604	Arsg	arylsulfatase G [Source:MGI Symbol;Acc:MGI:1921258]	11	109473373	109573330	99957	NA	37	31	29	26	74	38	62	50	43.28	0.68	0.2	3.37	0.0007421	0.01369
ENSMUSG00000027487	Cdk5rap1	CDK5 regulatory subunit associated protein 1 [Source:MGI Symbol;Acc:MGI:1914221]	2	154335379	154373010	37631	NA	129	81	115	116	240	113	210	230	154.68	0.68	0.2	3.45	0.0005661	0.01135
ENSMUSG00000029371	Cxcl5	chemokine (C-X-C motif) ligand 5 [Source:MGI Symbol;Acc:MGI:1096868]	5	90759359	90761624	2265	NA	20	25	8	10	62	20	36	37	27.12	0.68	0.23	2.97	0.002984	0.03476
ENSMUSG00000026579	F5	coagulation factor V [Source:MGI Symbol;Acc:MGI:88382]	1	164151837	164220277	68440	NA	580	309	212	292	868	466	969	389	507.28	0.68	0.22	3.11	0.001856	0.02524
ENSMUSG00000087659	Gm12606	predicted gene 12606 [Source:MGI Symbol;Acc:MGI:3649222]	4	89235698	89273403	37705	NA	8	17	7	9	21	19	27	28	17.26	0.68	0.23	2.99	0.002803	0.03345
ENSMUSG00000081058	Hist2h3c2	histone cluster 2, H3c2 [Source:MGI Symbol;Acc:MGI:2448357]	3	96238107	96239127	1020	NA	12	7	7	5	21	17	19	13	12.5	0.68	0.23	2.97	0.002976	0.03476
ENSMUSG00000026204	Ptprn	protein tyrosine phosphatase, receptor type, N [Source:MGI Symbol;Acc:MGI:102765]	1	75247026	75264502	17476	NA	85	70	60	22	112	105	103	135	86.23	0.68	0.22	3.15	0.001614	0.02323
ENSMUSG00000062345	Serpinb2	serine (or cysteine) peptidase inhibitor, clade B, member 2 [Source:MGI Symbol;Acc:MGI:97609]	1	107511422	107535478	24056	NA	2020	2042	1289	1048	4408	2117	3016	2159	2242.26	0.68	0.2	3.47	0.0005145	0.01063
ENSMUSG00000045362	Tnfrsf26	tumor necrosis factor receptor superfamily, member 26 [Source:MGI Symbol;Acc:MGI:2651928]	7	143607658	143628722	21064	NA	266	218	183	171	443	228	440	351	287.78	0.68	0.19	3.68	0.0002361	0.006362
ENSMUSG00000026817	Ak1	adenylate kinase 1 [Source:MGI Symbol;Acc:MGI:87977]	2	32621757	32635058	13301	NA	110	102	86	83	227	115	239	118	135.14	0.67	0.2	3.29	0.001001	0.01671
ENSMUSG00000000223	Drp2	dystrophin related protein 2 [Source:MGI Symbol;Acc:MGI:107432]	X	134404550	134456573	52023	NA	6	13	5	6	29	19	21	10	13.55	0.67	0.23	2.91	0.003622	0.03954
ENSMUSG00000060568	Fam78b	family with sequence similarity 78, member B [Source:MGI Symbol;Acc:MGI:2443050]	1	167001416	167091302	89886	NA	144	115	100	62	214	161	189	152	141.08	0.67	0.18	3.76	0.0001695	0.005083
ENSMUSG00000006219	Fblim1	filamin binding LIM protein 1 [Source:MGI Symbol;Acc:MGI:1921452]	4	141576061	141606096	30035	NA	354	841	307	197	1406	778	1349	1201	812.7	0.67	0.23	2.9	0.003733	0.04018
ENSMUSG00000093594	Gm20707	predicted gene 20707 [Source:MGI Symbol;Acc:MGI:5313154]	4	147782318	147809840	27522	NA	41	65	32	41	101	59	87	88	64.59	0.67	0.21	3.22	0.001267	0.01972
ENSMUSG00000075590	Nrbp2	nuclear receptor binding protein 2 [Source:MGI Symbol;Acc:MGI:2385017]	15	76085517	76091627	6110	NA	29	29	29	40	60	54	115	39	50.09	0.67	0.23	2.97	0.002976	0.03476
ENSMUSG00000064147	Rab44	RAB44, member RAS oncogene family [Source:MGI Symbol;Acc:MGI:3045302]	17	29135055	29148980	13925	NA	615	312	313	269	1212	489	849	386	546.38	0.67	0.22	3.1	0.001928	0.02591
ENSMUSG00000026482	Rgl1	ral guanine nucleotide dissociation stimulator,-like 1 [Source:MGI Symbol;Acc:MGI:107484]	1	152516759	152766351	249592	NA	264	320	285	253	420	486	440	496	371.51	0.67	0.14	4.84	1.286e-06	0.0001448
ENSMUSG00000026249	Serpine2	serine (or cysteine) peptidase inhibitor, clade E, member 2 [Source:MGI Symbol;Acc:MGI:101780]	1	79794196	79861180	66984	NA	29	23	25	24	48	55	44	33	34.84	0.67	0.19	3.54	0.0004069	0.009026
ENSMUSG00000078763	Slfn1	schlafen 1 [Source:MGI Symbol;Acc:MGI:1313259]	11	83116848	83122670	5822	NA	437	283	270	249	748	396	540	420	413.35	0.67	0.17	3.91	9.352e-05	0.00333
ENSMUSG00000029802	Abcg2	ATP binding cassette subfamily G member 2 (Junior blood group) [Source:MGI Symbol;Acc:MGI:1347061]	6	58584522	58695676	111154	NA	248	161	127	104	420	184	297	243	220.52	0.66	0.2	3.22	0.001286	0.01994
ENSMUSG00000030144	Clec4d	C-type lectin domain family 4, member d [Source:MGI Symbol;Acc:MGI:1298389]	6	123262110	123275265	13155	NA	1431	1635	1105	1099	2893	1515	2732	1940	1796.68	0.66	0.18	3.56	0.0003683	0.008528
ENSMUSG00000024087	Cyp1b1	cytochrome P450, family 1, subfamily b, polypeptide 1 [Source:MGI Symbol;Acc:MGI:88590]	17	79706952	79715041	8089	NA	1586	1385	933	1109	2952	1581	2127	1742	1663.92	0.66	0.17	3.89	0.0001001	0.003508
ENSMUSG00000007682	Dio2	deiodinase, iodothyronine, type II [Source:MGI Symbol;Acc:MGI:1338833]	12	90724551	90738438	13887	NA	7	12	3	3	18	11	27	18	12.59	0.66	0.23	2.9	0.003707	0.04009
ENSMUSG00000000127	Fer	fer (fms/fps related) protein kinase [Source:MGI Symbol;Acc:MGI:105917]	17	63896017	64139494	243477	NA	34	31	26	27	60	41	90	39	43.85	0.66	0.22	3.03	0.00247	0.03057
ENSMUSG00000045551	Fpr1	formyl peptide receptor 1 [Source:MGI Symbol;Acc:MGI:107443]	17	17876470	17883940	7470	NA	303	292	182	137	521	288	525	327	321.38	0.66	0.21	3.21	0.001319	0.0202
ENSMUSG00000022564	Grina	glutamate receptor, ionotropic, N-methyl D-aspartate-associated protein 1 (glutamate binding) [Source:MGI Symbol;Acc:MGI:1913418]	15	76246763	76249904	3141	NA	3252	3076	2419	2226	5514	3382	5965	3675	3691.5	0.66	0.18	3.76	0.0001729	0.005132
ENSMUSG00000035004	Igsf6	immunoglobulin superfamily, member 6 [Source:MGI Symbol;Acc:MGI:1891393]	7	121064066	121074572	10506	NA	1926	1956	1229	1003	3031	1828	3684	2349	2134.1	0.66	0.2	3.3	0.0009767	0.01643
ENSMUSG00000044626	Liph	lipase, member H [Source:MGI Symbol;Acc:MGI:2388029]	16	21953825	21995542	41717	NA	10	12	9	7	25	16	18	21	14.74	0.66	0.23	2.92	0.003475	0.03866
ENSMUSG00000019796	Lrp11	low density lipoprotein receptor-related protein 11 [Source:MGI Symbol;Acc:MGI:2442989]	10	7589799	7625483	35684	NA	77	87	63	58	118	112	126	116	94.76	0.66	0.16	4.08	4.416e-05	0.001972
ENSMUSG00000050578	Mmp13	matrix metallopeptidase 13 [Source:MGI Symbol;Acc:MGI:1340026]	9	7272513	7283331	10818	NA	5293	5158	4928	3834	9456	5878	6734	10133	6427.44	0.66	0.17	4.01	6.163e-05	0.002472
ENSMUSG00000023913	Pla2g7	phospholipase A2, group VII (platelet-activating factor acetylhydrolase, plasma) [Source:MGI Symbol;Acc:MGI:1351327]	17	43568097	43612201	44104	NA	7769	7101	6122	5448	14551	6496	15078	10082	9109.79	0.66	0.19	3.39	0.000695	0.01304
ENSMUSG00000022123	Scel	sciellin [Source:MGI Symbol;Acc:MGI:1891228]	14	103513341	103612797	99456	NA	82	37	35	35	122	64	92	70	66.16	0.66	0.21	3.15	0.001608	0.0232
ENSMUSG00000027219	Slc28a2	solute carrier family 28 (sodium-coupled nucleoside transporter), member 2 [Source:MGI Symbol;Acc:MGI:1913105]	2	122426476	122461137	34661	NA	12	11	11	4	47	9	32	21	18.33	0.66	0.23	2.87	0.004069	0.04231
ENSMUSG00000026435	Slc45a3	solute carrier family 45, member 3 [Source:MGI Symbol;Acc:MGI:1922082]	1	131962966	131982969	20003	NA	69	59	74	52	109	109	84	121	84.34	0.66	0.16	4.15	3.291e-05	0.001612
ENSMUSG00000029287	Tgfbr3	transforming growth factor, beta receptor III [Source:MGI Symbol;Acc:MGI:104637]	5	107106569	107289629	183060	NA	36	24	8	20	52	30	69	41	35.11	0.66	0.23	2.87	0.004157	0.04282
ENSMUSG00000025591	Tma16	translation machinery associated 16 [Source:MGI Symbol;Acc:MGI:1913532]	8	66473117	66486530	13413	NA	951	947	705	531	1505	1136	1354	1196	1037.12	0.66	0.16	4.21	2.555e-05	0.001352
ENSMUSG00000084350	Znf41-ps	ZNF41, pseudogene [Source:MGI Symbol;Acc:MGI:1917255]	4	145825236	145829942	4706	NA	18	111	23	25	250	131	295	231	138.48	0.66	0.21	3.13	0.00177	0.02447
ENSMUSG00000097781	9330136K24Rik	RIKEN cDNA 9330136K24 gene [Source:MGI Symbol;Acc:MGI:2442883]	17	21528193	21535878	7685	NA	19	18	21	14	45	22	30	43	26.53	0.65	0.22	2.99	0.002831	0.03362
ENSMUSG00000031803	B3gnt3	UDP-GlcNAc:betaGal beta-1,3-N-acetylglucosaminyltransferase 3 [Source:MGI Symbol;Acc:MGI:2152535]	8	71690755	71701789	11034	NA	189	122	98	100	284	149	299	167	175.3	0.65	0.2	3.18	0.001476	0.02178
ENSMUSG00000030577	Cd22	CD22 antigen [Source:MGI Symbol;Acc:MGI:88322]	7	30865401	30880342	14941	NA	145	158	95	72	307	126	267	189	169.81	0.65	0.22	3.03	0.002439	0.03033
ENSMUSG00000029379	Cxcl3	chemokine (C-X-C motif) ligand 3 [Source:MGI Symbol;Acc:MGI:3037818]	5	90786102	90789600	3498	NA	4839	5044	2554	1997	10868	4825	8978	5885	5602.4	0.65	0.23	2.85	0.004335	0.04418
ENSMUSG00000031530	Dusp4	dual specificity phosphatase 4 [Source:MGI Symbol;Acc:MGI:2442191]	8	34807296	34819894	12598	NA	69	49	36	59	80	91	85	102	71.25	0.65	0.18	3.67	0.0002379	0.006397
ENSMUSG00000029185	Fam114a1	family with sequence similarity 114, member A1 [Source:MGI Symbol;Acc:MGI:1915553]	5	64970070	65041886	71816	NA	49	59	27	26	110	51	88	66	59.36	0.65	0.22	2.97	0.002945	0.03449
ENSMUSG00000042826	Fgf11	fibroblast growth factor 11 [Source:MGI Symbol;Acc:MGI:109167]	11	69796067	69801857	5790	NA	17	17	6	11	36	19	36	20	20.24	0.65	0.23	2.82	0.004771	0.04681
ENSMUSG00000109556	Gm38843	predicted gene, 38843 [Source:MGI Symbol;Acc:MGI:5621728]	6	82803768	82805083	1315	NA	23	23	12	16	43	27	33	35	26.41	0.65	0.21	3.06	0.002189	0.02822
ENSMUSG00000013415	Igf2bp1	insulin-like growth factor 2 mRNA binding protein 1 [Source:MGI Symbol;Acc:MGI:1890357]	11	95957162	96005940	48778	NA	77	70	45	34	159	70	131	74	81.97	0.65	0.22	2.97	0.003008	0.03495
ENSMUSG00000000794	Kcnn3	potassium intermediate/small conductance calcium-activated channel, subfamily N, member 3 [Source:MGI Symbol;Acc:MGI:2153183]	3	89520163	89675132	154969	NA	148	121	78	68	299	107	219	158	148.65	0.65	0.22	3	0.002743	0.03306
ENSMUSG00000042678	Myo15	myosin XV [Source:MGI Symbol;Acc:MGI:1261811]	11	60469338	60528369	59031	NA	17	21	24	8	40	43	29	27	25.9	0.65	0.22	2.98	0.002867	0.03388
ENSMUSG00000015468	Notch4	notch 4 [Source:MGI Symbol;Acc:MGI:107471]	17	34564267	34588503	24236	NA	16	17	6	9	25	21	37	21	19.12	0.65	0.23	2.82	0.004863	0.04739
ENSMUSG00000029822	Osbpl3	oxysterol binding protein-like 3 [Source:MGI Symbol;Acc:MGI:1918970]	6	50293329	50456201	162872	NA	637	571	409	488	846	664	1105	849	699.38	0.65	0.17	3.78	0.0001562	0.004785
ENSMUSG00000054364	Rhob	ras homolog family member B [Source:MGI Symbol;Acc:MGI:107949]	12	8497660	8500009	2349	NA	1619	1612	1360	1201	3032	1513	2808	2372	1943.71	0.65	0.18	3.62	0.0002935	0.007423
ENSMUSG00000026580	Selp	selectin, platelet [Source:MGI Symbol;Acc:MGI:98280]	1	164115263	164150026	34763	NA	78	42	50	42	144	60	111	73	74.29	0.65	0.21	3.08	0.002078	0.02725
ENSMUSG00000096883	Shisa8	shisa family member 8 [Source:MGI Symbol;Acc:MGI:2146080]	15	82206167	82212815	6648	NA	8	2	5	20	19	30	25	30	17.51	0.65	0.23	2.87	0.004057	0.04231
ENSMUSG00000080316	Spaca6	sperm acrosome associated 6 [Source:MGI Symbol;Acc:MGI:1922452]	17	17827157	17843009	15852	NA	41	34	17	12	86	29	98	40	44.72	0.65	0.23	2.81	0.00492	0.04779
ENSMUSG00000004961	Syt5	synaptotagmin V [Source:MGI Symbol;Acc:MGI:1926368]	7	4539764	4547541	7777	NA	6	6	8	13	15	17	20	24	13.82	0.65	0.23	2.83	0.004703	0.04638
ENSMUSG00000032013	Trim29	tripartite motif-containing 29 [Source:MGI Symbol;Acc:MGI:1919419]	9	43310847	43336115	25268	NA	143	219	121	72	345	179	364	214	208.23	0.65	0.22	2.95	0.003227	0.03659
ENSMUSG00000055538	Zcchc24	zinc finger, CCHC domain containing 24 [Source:MGI Symbol;Acc:MGI:1919168]	14	25711641	25769039	57398	NA	91	86	55	54	169	81	215	93	106.03	0.65	0.22	2.95	0.00313	0.03603
ENSMUSG00000022126	Acod1	aconitate decarboxylase 1 [Source:MGI Symbol;Acc:MGI:103206]	14	103046976	103056573	9597	NA	4031	4498	3516	2105	7051	4679	6948	5254	4761.02	0.64	0.19	3.42	0.0006341	0.01227
ENSMUSG00000115783	Bc1	brain cytoplasmic RNA 1 [Source:MGI Symbol;Acc:MGI:104905]	7	144914469	144914637	168	NA	402	507	402	404	751	610	773	650	564.3	0.64	0.15	4.39	1.119e-05	0.0007088
ENSMUSG00000038402	Foxf2	forkhead box F2 [Source:MGI Symbol;Acc:MGI:1347479]	13	31625815	31631403	5588	NA	39	30	19	22	68	33	73	38	40.21	0.64	0.22	2.86	0.004225	0.04335
ENSMUSG00000026829	Gbgt1	globoside alpha-1,3-N-acetylgalactosaminyltransferase 1 [Source:MGI Symbol;Acc:MGI:2449143]	2	28496890	28505415	8525	NA	89	101	50	53	169	95	184	99	105.16	0.64	0.22	2.99	0.002769	0.03325
ENSMUSG00000103928	Gm37893	predicted gene, 37893 [Source:MGI Symbol;Acc:MGI:5611121]	1	151445304	151447741	2437	NA	27	26	35	17	45	69	51	32	37.52	0.64	0.21	3.03	0.00244	0.03033
ENSMUSG00000029314	Gpat3	glycerol-3-phosphate acyltransferase 3 [Source:MGI Symbol;Acc:MGI:3603816]	5	100845712	100899102	53390	NA	32	26	26	12	46	32	80	40	37.14	0.64	0.23	2.81	0.004939	0.04783
ENSMUSG00000018168	Ikzf3	IKAROS family zinc finger 3 [Source:MGI Symbol;Acc:MGI:1342542]	11	98464901	98546031	81130	NA	22	8	6	8	50	27	44	8	21.24	0.64	0.23	2.82	0.004807	0.04702
ENSMUSG00000005800	Mmp8	matrix metallopeptidase 8 [Source:MGI Symbol;Acc:MGI:1202395]	9	7558455	7568485	10030	NA	15906	16485	9603	8432	28736	14501	27606	17995	17392.9	0.64	0.2	3.19	0.001443	0.02141
ENSMUSG00000034930	Rtkn	rhotekin [Source:MGI Symbol;Acc:MGI:107371]	6	83135462	83152579	17117	NA	80	89	51	49	148	106	118	90	90.78	0.64	0.19	3.46	0.0005414	0.01106
ENSMUSG00000026315	Serpinb8	serine (or cysteine) peptidase inhibitor, clade B, member 8 [Source:MGI Symbol;Acc:MGI:894657]	1	107590005	107610484	20479	NA	428	370	247	194	788	372	559	448	421.93	0.64	0.2	3.21	0.001305	0.02006
ENSMUSG00000034248	Slc25a37	solute carrier family 25, member 37 [Source:MGI Symbol;Acc:MGI:1914962]	14	69241847	69285112	43265	NA	360	291	239	181	629	347	533	320	359.69	0.64	0.19	3.34	0.0008278	0.01472
ENSMUSG00000072621	Slfn10-ps	schlafen 10, pseudogene [Source:MGI Symbol;Acc:MGI:3512288]	11	83028129	83040042	11913	NA	241	175	217	140	299	309	323	299	249.6	0.64	0.14	4.59	4.517e-06	0.000372
ENSMUSG00000068923	Syt11	synaptotagmin XI [Source:MGI Symbol;Acc:MGI:1859547]	3	88744699	88775164	30465	NA	199	155	134	125	304	224	223	219	196.02	0.64	0.13	4.84	1.312e-06	0.0001464
ENSMUSG00000102895	5830415G21Rik	RIKEN cDNA 5830415G21 gene [Source:MGI Symbol;Acc:MGI:1923259]	3	50575185	50576517	1332	NA	24	26	25	24	50	38	47	36	33.76	0.63	0.19	3.22	0.001288	0.01994
ENSMUSG00000024121	Atp6v0c	ATPase, H+ transporting, lysosomal V0 subunit C [Source:MGI Symbol;Acc:MGI:88116]	17	24163865	24169702	5837	NA	863	636	646	593	1473	787	1120	994	883.48	0.63	0.15	4.04	5.32e-05	0.002276
ENSMUSG00000047842	Diras2	DIRAS family, GTP-binding RAS-like 2 [Source:MGI Symbol;Acc:MGI:1915453]	13	52504379	52531279	26900	NA	126	122	85	64	192	147	176	141	130.99	0.63	0.18	3.56	0.0003703	0.008543
ENSMUSG00000029298	Gbp9	guanylate-binding protein 9 [Source:MGI Symbol;Acc:MGI:3605620]	5	105077629	105139539	61910	NA	506	309	325	328	644	603	486	539	462.11	0.63	0.11	5.92	3.134e-09	9.604e-07
ENSMUSG00000028864	Hgf	hepatocyte growth factor [Source:MGI Symbol;Acc:MGI:96079]	5	16553494	16620152	66658	NA	114	82	67	61	203	85	158	123	110.89	0.63	0.2	3.11	0.001843	0.02513
ENSMUSG00000020826	Nos2	nitric oxide synthase 2, inducible [Source:MGI Symbol;Acc:MGI:97361]	11	78920786	78960254	39468	NA	207	315	171	63	813	345	1620	412	506.37	0.63	0.21	2.94	0.003254	0.03674
ENSMUSG00000068245	Phf11d	PHD finger protein 11D [Source:MGI Symbol;Acc:MGI:1277133]	14	59347406	59365470	18064	NA	73	62	55	39	117	86	91	81	74.88	0.63	0.17	3.74	0.0001838	0.005368
ENSMUSG00000027298	Tyro3	TYRO3 protein tyrosine kinase 3 [Source:MGI Symbol;Acc:MGI:104294]	2	119797732	119818104	20372	NA	106	95	69	86	197	125	115	143	115.95	0.63	0.16	3.86	0.0001116	0.003781
ENSMUSG00000086124	A530076I17Rik	RIKEN cDNA A530076I17 gene [Source:MGI Symbol;Acc:MGI:2443897]	14	45660769	45668498	7729	NA	44	62	44	56	86	91	90	75	68.67	0.62	0.17	3.57	0.0003546	0.008276
ENSMUSG00000019122	Ccl9	chemokine (C-C motif) ligand 9 [Source:MGI Symbol;Acc:MGI:104533]	11	83572918	83578636	5718	NA	20825	17976	14199	11854	33160	19348	29696	22743	21140.4	0.62	0.17	3.69	0.0002226	0.006148
ENSMUSG00000021831	Ero1l	ERO1-like (S. cerevisiae) [Source:MGI Symbol;Acc:MGI:1354385]	14	45283086	45318771	35685	NA	6946	6698	5954	4427	9138	7812	14350	8336	8014.22	0.62	0.19	3.31	0.0009453	0.01609
ENSMUSG00000049093	Il23r	interleukin 23 receptor [Source:MGI Symbol;Acc:MGI:2181693]	6	67422931	67491855	68924	NA	32	33	21	28	44	43	64	48	39.4	0.62	0.2	3.04	0.002334	0.02934
ENSMUSG00000059852	Kcng2	potassium voltage-gated channel, subfamily G, member 2 [Source:MGI Symbol;Acc:MGI:3694646]	18	80294545	80364254	69709	NA	20	19	19	14	37	22	45	31	26.05	0.62	0.22	2.84	0.004515	0.04527
ENSMUSG00000045312	Lhfpl2	lipoma HMGIC fusion partner-like 2 [Source:MGI Symbol;Acc:MGI:2145236]	13	94057795	94195409	137614	NA	647	761	546	458	1234	633	1183	993	809.9	0.62	0.19	3.24	0.001193	0.01899
ENSMUSG00000026177	Slc11a1	solute carrier family 11 (proton-coupled divalent metal ion transporters), member 1 [Source:MGI Symbol;Acc:MGI:1345275]	1	74375194	74386062	10868	NA	879	893	696	626	1450	971	1309	1151	995.61	0.62	0.15	4.15	3.388e-05	0.001641
ENSMUSG00000032554	Trf	transferrin [Source:MGI Symbol;Acc:MGI:98821]	9	103204000	103230444	26444	NA	212	161	159	112	291	202	324	230	211.11	0.62	0.18	3.5	0.0004702	0.01001
ENSMUSG00000041895	Wipi1	WD repeat domain, phosphoinositide interacting 1 [Source:MGI Symbol;Acc:MGI:1261864]	11	109573330	109611967	38637	NA	226	244	183	160	319	241	498	317	276.27	0.62	0.2	3.09	0.002001	0.0266
ENSMUSG00000013076	Amotl1	angiomotin-like 1 [Source:MGI Symbol;Acc:MGI:1922973]	9	14541965	14645056	103091	NA	48	41	30	33	44	79	81	58	51.85	0.61	0.2	3.01	0.002624	0.03201
ENSMUSG00000029082	Bst1	bone marrow stromal cell antigen 1 [Source:MGI Symbol;Acc:MGI:105370]	5	43818884	43843986	25102	NA	1397	1726	1063	1076	2847	1472	2561	1923	1760.4	0.61	0.19	3.25	0.001162	0.01856
ENSMUSG00000021696	Elovl7	ELOVL family member 7, elongation of long chain fatty acids (yeast) [Source:MGI Symbol;Acc:MGI:1921809]	13	108214403	108285683	71280	NA	73	75	54	67	160	112	62	129	90.47	0.61	0.19	3.13	0.001723	0.02409
ENSMUSG00000022475	Hdac7	histone deacetylase 7 [Source:MGI Symbol;Acc:MGI:1891835]	15	97792663	97844502	51839	NA	245	201	224	155	387	296	439	229	271.45	0.61	0.18	3.42	0.0006335	0.01227
ENSMUSG00000020227	Irak3	interleukin-1 receptor-associated kinase 3 [Source:MGI Symbol;Acc:MGI:1921164]	10	120141647	120202130	60483	NA	823	682	487	401	1265	758	1147	761	785.39	0.61	0.19	3.29	0.001004	0.01671
ENSMUSG00000061578	Ksr2	kinase suppressor of ras 2 [Source:MGI Symbol;Acc:MGI:3610315]	5	117413999	117775003	361004	NA	256	165	114	87	366	182	329	216	212.42	0.61	0.21	2.83	0.004591	0.04572
ENSMUSG00000022912	Pros1	protein S (alpha) [Source:MGI Symbol;Acc:MGI:1095733]	16	62854306	62929346	75040	NA	406	193	202	205	518	326	419	348	322.96	0.61	0.18	3.42	0.0006356	0.01227
ENSMUSG00000007837	Prrg2	proline-rich Gla (G-carboxyglutamic acid) polypeptide 2 [Source:MGI Symbol;Acc:MGI:1929596]	7	45053583	45062677	9094	NA	284	282	244	243	452	425	367	360	330.28	0.61	0.09	6.51	7.371e-11	4.624e-08
ENSMUSG00000050737	Ptges	prostaglandin E synthase [Source:MGI Symbol;Acc:MGI:1927593]	2	30889470	30929863	40393	NA	66	82	45	41	144	66	137	84	83.26	0.61	0.22	2.83	0.004721	0.04653
ENSMUSG00000026594	Ralgps2	Ral GEF with PH domain and SH3 binding motif 2 [Source:MGI Symbol;Acc:MGI:1925505]	1	156804165	156939626	135461	NA	19	13	12	12	36	27	22	19	19.68	0.61	0.22	2.83	0.004627	0.04597
ENSMUSG00000070327	Rnf213	ring finger protein 213 [Source:MGI Symbol;Acc:MGI:1289196]	11	119393099	119487418	94319	NA	2118	1444	1628	894	3258	1956	2608	2052	1976.34	0.61	0.18	3.35	0.0007997	0.01437
ENSMUSG00000040722	Scamp5	secretory carrier membrane protein 5 [Source:MGI Symbol;Acc:MGI:1928948]	9	57441326	57468060	26734	NA	328	274	284	217	556	311	461	422	355.62	0.61	0.16	3.74	0.0001827	0.005349
ENSMUSG00000022822	Abcc5	ATP-binding cassette, sub-family C (CFTR/MRP), member 5 [Source:MGI Symbol;Acc:MGI:1351644]	16	20331302	20426394	95092	NA	1291	1518	948	728	2085	1412	2354	1587	1494.19	0.6	0.19	3.09	0.002017	0.02665
ENSMUSG00000035783	Acta2	actin, alpha 2, smooth muscle, aorta [Source:MGI Symbol;Acc:MGI:87909]	19	34241089	34255336	14247	NA	39	25	19	14	61	35	36	41	33.23	0.6	0.21	2.8	0.005183	0.04927
ENSMUSG00000054708	Ankrd24	ankyrin repeat domain 24 [Source:MGI Symbol;Acc:MGI:1890394]	10	81628539	81647610	19071	NA	185	165	116	112	291	190	259	186	186.95	0.6	0.17	3.49	0.0004747	0.01007
ENSMUSG00000025650	Col7a1	collagen, type VII, alpha 1 [Source:MGI Symbol;Acc:MGI:88462]	9	108953585	108984875	31290	NA	23	22	23	15	50	30	45	25	29.02	0.6	0.22	2.8	0.005182	0.04927
ENSMUSG00000052270	Fpr2	formyl peptide receptor 2 [Source:MGI Symbol;Acc:MGI:1278319]	17	17887823	17893952	6129	NA	498	521	274	258	817	503	770	522	518.64	0.6	0.2	3.04	0.002349	0.02947
ENSMUSG00000080932	Gm10224	predicted pseudogene 10224 [Source:MGI Symbol;Acc:MGI:3642708]	6	122698413	122699028	615	NA	13	20	17	14	123	139	10	13	41.44	0.6	0.21	2.82	0.004817	0.04705
ENSMUSG00000062028	Irgc1	immunity-related GTPase family, cinema 1 [Source:MGI Symbol;Acc:MGI:2685948]	7	24431921	24452297	20376	NA	114	148	181	114	193	224	271	235	186.7	0.6	0.19	3.24	0.001215	0.0192
ENSMUSG00000064023	Klk8	kallikrein related-peptidase 8 [Source:MGI Symbol;Acc:MGI:1343327]	7	43797576	43803826	6250	NA	47	27	41	24	83	44	58	52	46.54	0.6	0.2	2.94	0.003252	0.03674
ENSMUSG00000069515	Lyz1	lysozyme 1 [Source:MGI Symbol;Acc:MGI:96902]	10	117287796	117292868	5072	NA	37	31	25	23	70	29	58	50	40.32	0.6	0.21	2.82	0.004787	0.04689
ENSMUSG00000008540	Mgst1	microsomal glutathione S-transferase 1 [Source:MGI Symbol;Acc:MGI:1913850]	6	138140315	138156755	16440	NA	451	467	264	308	819	391	859	489	506.76	0.6	0.21	2.9	0.003762	0.04039
ENSMUSG00000033565	Rbfox2	RNA binding protein, fox-1 homolog (C. elegans) 2 [Source:MGI Symbol;Acc:MGI:1933973]	15	77078989	77307004	228015	NA	234	213	116	117	364	219	397	202	232.11	0.6	0.21	2.87	0.004041	0.04225
ENSMUSG00000020592	Sdc1	syndecan 1 [Source:MGI Symbol;Acc:MGI:1349162]	12	8771322	8793715	22393	NA	4146	3205	2179	2000	5298	3695	6383	3485	3788.05	0.6	0.19	3.07	0.002129	0.02764
ENSMUSG00000020334	Slc22a4	solute carrier family 22 (organic cation transporter), member 4 [Source:MGI Symbol;Acc:MGI:1353479]	11	53983122	54028090	44968	NA	304	275	202	198	518	273	432	356	318.6	0.6	0.18	3.41	0.0006382	0.01227
ENSMUSG00000027737	Slc7a11	solute carrier family 7 (cationic amino acid transporter, y+ system), member 11 [Source:MGI Symbol;Acc:MGI:1347355]	3	49892525	50443614	551089	NA	5703	5308	3804	2824	8185	5986	7564	6195	5669.13	0.6	0.17	3.52	0.0004275	0.009403
ENSMUSG00000064210	Ano6	anoctamin 6 [Source:MGI Symbol;Acc:MGI:2145890]	15	95790842	95974751	183909	NA	797	559	402	462	1166	658	993	723	714.1	0.59	0.18	3.33	0.0008758	0.0153
ENSMUSG00000006651	Aplp1	amyloid beta (A4) precursor-like protein 1 [Source:MGI Symbol;Acc:MGI:88046]	7	30434981	30445535	10554	NA	56	49	41	33	71	58	97	69	59.48	0.59	0.2	2.98	0.00286	0.03382
ENSMUSG00000025545	Clybl	citrate lyase beta like [Source:MGI Symbol;Acc:MGI:1916884]	14	122181703	122402234	220531	NA	201	187	200	164	322	260	364	226	240.59	0.59	0.16	3.69	0.0002241	0.006152
ENSMUSG00000070337	Gpr179	G protein-coupled receptor 179 [Source:MGI Symbol;Acc:MGI:2443409]	11	97332108	97352077	19969	NA	101	78	68	51	136	96	138	106	96.38	0.59	0.18	3.29	0.001006	0.01671
ENSMUSG00000018925	Heatr9	HEAT repeat containing 9 [Source:MGI Symbol;Acc:MGI:3650286]	11	83511735	83522175	10440	NA	101	74	91	87	94	199	114	181	117.42	0.59	0.2	3.03	0.002445	0.03036
ENSMUSG00000020053	Igf1	insulin-like growth factor 1 [Source:MGI Symbol;Acc:MGI:96432]	10	87858264	87937042	78778	NA	1647	923	700	823	2489	1074	1792	1409	1339.92	0.59	0.2	2.94	0.003294	0.03709
ENSMUSG00000029490	Mfsd7a	major facilitator superfamily domain containing 7A [Source:MGI Symbol;Acc:MGI:2442629]	5	108441053	108448891	7838	NA	216	193	134	120	303	203	382	208	220.13	0.59	0.2	2.96	0.003107	0.03582
ENSMUSG00000082286	Pisd-ps1	phosphatidylserine decarboxylase, pseudogene 1 [Source:MGI Symbol;Acc:MGI:3842428]	11	3125903	3131004	5101	NA	2682	1786	1647	1514	4314	2079	3111	2591	2441.06	0.59	0.18	3.37	0.0007566	0.01388
ENSMUSG00000019055	Plod1	procollagen-lysine, 2-oxoglutarate 5-dioxygenase 1 [Source:MGI Symbol;Acc:MGI:99907]	4	147909752	147936767	27015	NA	644	771	507	436	1214	640	1139	881	780.44	0.59	0.19	3.09	0.002021	0.02665
ENSMUSG00000049580	Tsku	tsukushi, small leucine rich proteoglycan [Source:MGI Symbol;Acc:MGI:2443855]	7	98350667	98361328	10661	NA	317	342	264	235	415	430	545	410	370.89	0.59	0.16	3.73	0.0001911	0.005544
ENSMUSG00000034557	Zfyve9	zinc finger, FYVE domain containing 9 [Source:MGI Symbol;Acc:MGI:2652838]	4	108637465	108780798	143333	NA	62	52	42	47	74	103	54	102	66.54	0.59	0.19	3.13	0.001725	0.02409
ENSMUSG00000024866	Acy3	aspartoacylase (aminoacylase) 3 [Source:MGI Symbol;Acc:MGI:1918920]	19	3986660	3990007	3347	NA	47	35	26	32	67	55	52	49	44.92	0.58	0.18	3.24	0.00121	0.01914
ENSMUSG00000036172	Cd200r3	CD200 receptor 3 [Source:MGI Symbol;Acc:MGI:1921853]	16	44943677	44981380	37703	NA	944	420	477	342	1416	797	792	628	709.92	0.58	0.2	2.87	0.004061	0.04231
ENSMUSG00000034855	Cxcl10	chemokine (C-X-C motif) ligand 10 [Source:MGI Symbol;Acc:MGI:1352450]	5	92346637	92348889	2252	NA	44	36	31	27	88	49	43	50	45.32	0.58	0.2	2.91	0.003648	0.03972
ENSMUSG00000028108	Ecm1	extracellular matrix protein 1 [Source:MGI Symbol;Acc:MGI:103060]	3	95734146	95739569	5423	NA	498	580	353	377	1013	479	1032	541	610.24	0.58	0.21	2.81	0.004926	0.04779
ENSMUSG00000003955	Fam162a	family with sequence similarity 162, member A [Source:MGI Symbol;Acc:MGI:1917436]	16	36043843	36071515	27672	NA	1922	1655	1650	1502	2336	2213	4319	1984	2216.38	0.58	0.2	2.94	0.003332	0.03736
ENSMUSG00000047414	Flrt2	fibronectin leucine rich transmembrane protein 2 [Source:MGI Symbol;Acc:MGI:3603594]	12	95692225	95785215	92990	NA	1204	1017	898	580	1566	1204	1762	1266	1184.98	0.58	0.18	3.32	0.0009002	0.0156
ENSMUSG00000035273	Hpse	heparanase [Source:MGI Symbol;Acc:MGI:1343124]	5	100679483	100719716	40233	NA	795	791	756	675	975	1090	1422	1123	958.64	0.58	0.15	3.79	0.0001479	0.004606
ENSMUSG00000004707	Ly9	lymphocyte antigen 9 [Source:MGI Symbol;Acc:MGI:96885]	1	171588623	171607410	18787	NA	306	273	251	307	441	433	385	440	353.53	0.58	0.1	5.64	1.675e-08	3.537e-06
ENSMUSG00000025355	Mmp19	matrix metallopeptidase 19 [Source:MGI Symbol;Acc:MGI:1927899]	10	128790909	128800824	9915	NA	1941	2031	1589	1497	3213	1949	3253	2596	2263.61	0.58	0.17	3.48	0.0004999	0.01046
ENSMUSG00000020900	Myh10	myosin, heavy polypeptide 10, non-muscle [Source:MGI Symbol;Acc:MGI:1930780]	11	68691558	68816632	125074	NA	497	249	232	207	580	482	478	330	375.14	0.58	0.18	3.13	0.001726	0.02409
ENSMUSG00000022562	Oplah	5-oxoprolinase (ATP-hydrolysing) [Source:MGI Symbol;Acc:MGI:1922725]	15	76296600	76328015	31415	NA	36	27	24	17	55	33	51	38	34.95	0.58	0.21	2.81	0.004966	0.04795
ENSMUSG00000019990	Pde7b	phosphodiesterase 7B [Source:MGI Symbol;Acc:MGI:1352752]	10	20398003	20725078	327075	NA	99	85	77	59	150	104	139	109	102.34	0.58	0.17	3.51	0.0004536	0.009806
ENSMUSG00000044712	Slc38a6	solute carrier family 38, member 6 [Source:MGI Symbol;Acc:MGI:3648156]	12	73286778	73354049	67271	NA	200	213	152	125	346	195	325	246	225.19	0.58	0.19	3.09	0.001973	0.02639
ENSMUSG00000001521	Tulp3	tubby-like protein 3 [Source:MGI Symbol;Acc:MGI:1329045]	6	128321160	128355851	34691	NA	41	60	40	30	79	63	72	69	56.85	0.58	0.19	3.02	0.002487	0.03071
ENSMUSG00000073236	2500004C02Rik	RIKEN cDNA 2500004C02 gene [Source:MGI Symbol;Acc:MGI:1919576]	2	153341156	153346073	4917	NA	19	17	23	16	34	37	30	26	25.11	0.57	0.2	2.8	0.005094	0.0487
ENSMUSG00000054057	A930004D18Rik	RIKEN cDNA A930004D18 gene [Source:MGI Symbol;Acc:MGI:1925190]	2	18025192	18037737	12545	NA	42	37	35	37	68	73	64	38	48.84	0.57	0.18	3.08	0.002093	0.02733
ENSMUSG00000032786	Alas1	aminolevulinic acid synthase 1 [Source:MGI Symbol;Acc:MGI:87989]	9	106233454	106248654	15200	NA	11842	10810	7651	6232	20122	9810	16370	12129	11804.8	0.57	0.19	2.99	0.002771	0.03325
ENSMUSG00000049047	Armcx3	armadillo repeat containing, X-linked 3 [Source:MGI Symbol;Acc:MGI:1918953]	X	134756594	134761455	4861	NA	113	71	67	52	151	89	118	119	96.62	0.57	0.19	3.05	0.002285	0.029
ENSMUSG00000086813	Gm13657	predicted gene 13657 [Source:MGI Symbol;Acc:MGI:3650031]	2	75777187	75782306	5119	NA	84	77	50	37	129	89	98	85	80.35	0.57	0.19	2.95	0.003144	0.03612
ENSMUSG00000025498	Irf7	interferon regulatory factor 7 [Source:MGI Symbol;Acc:MGI:1859212]	7	141262705	141266481	3776	NA	261	182	207	107	372	272	264	272	239.35	0.57	0.17	3.25	0.001138	0.01824
ENSMUSG00000074657	Kif5a	kinesin family member 5A [Source:MGI Symbol;Acc:MGI:109564]	10	127225695	127263348	37653	NA	68	57	61	63	114	92	100	76	78.48	0.57	0.15	3.7	0.0002117	0.00592
ENSMUSG00000019970	Sgk1	serum/glucocorticoid regulated kinase 1 [Source:MGI Symbol;Acc:MGI:1340062]	10	21882183	21999903	117720	NA	1075	1082	737	706	1935	848	1733	1328	1180.47	0.57	0.2	2.91	0.0036	0.03943
ENSMUSG00000074677	Sirpb1c	signal-regulatory protein beta 1C [Source:MGI Symbol;Acc:MGI:3807521]	3	15795144	15848528	53384	NA	224	221	153	150	413	174	360	282	247.06	0.57	0.2	2.84	0.004464	0.04486
ENSMUSG00000020407	Upp1	uridine phosphorylase 1 [Source:MGI Symbol;Acc:MGI:1097668]	11	9118102	9136170	18068	NA	752	628	544	485	1036	851	1072	683	752.6	0.57	0.15	3.83	0.0001268	0.004115
ENSMUSG00000073386	9830107B12Rik	RIKEN cDNA 9830107B12 gene [Source:MGI Symbol;Acc:MGI:3608415]	17	48125604	48146307	20703	NA	266	173	137	123	386	241	319	176	224.52	0.56	0.2	2.85	0.004406	0.04448
ENSMUSG00000001348	Acp5	acid phosphatase 5, tartrate resistant [Source:MGI Symbol;Acc:MGI:87883]	9	22126726	22135711	8985	NA	2144	2139	1380	1441	3616	1769	3012	2777	2281.67	0.56	0.18	3.03	0.00244	0.03033
ENSMUSG00000018796	Acsl1	acyl-CoA synthetase long-chain family member 1 [Source:MGI Symbol;Acc:MGI:102797]	8	46471036	46536051	65015	NA	1938	1786	1390	1185	2803	1907	2818	2062	1981.68	0.56	0.16	3.46	0.000536	0.01103
ENSMUSG00000028238	Atp6v0d2	ATPase, H+ transporting, lysosomal V0 subunit D2 [Source:MGI Symbol;Acc:MGI:1924415]	4	19876840	19922605	45765	NA	1861	2166	1607	1345	3256	1907	3077	2646	2237.84	0.56	0.17	3.21	0.001321	0.0202
ENSMUSG00000051832	E230016K23Rik	RIKEN cDNA E230016K23 gene [Source:MGI Symbol;Acc:MGI:3041204]	11	83582055	83623693	41638	NA	359	309	259	239	618	390	506	303	369.7	0.56	0.17	3.31	0.0009375	0.01604
ENSMUSG00000062157	Ifnlr1	interferon lambda receptor 1 [Source:MGI Symbol;Acc:MGI:2429859]	4	135686286	135708181	21895	NA	93	93	69	100	109	164	134	140	112.81	0.56	0.17	3.32	0.0009145	0.01575
ENSMUSG00000037465	Klf10	Kruppel-like factor 10 [Source:MGI Symbol;Acc:MGI:1101353]	15	38291462	38300706	9244	NA	699	544	427	439	915	631	1011	666	664.82	0.56	0.17	3.32	0.0008927	0.0155
ENSMUSG00000014164	Klhl3	kelch-like 3 [Source:MGI Symbol;Acc:MGI:2445185]	13	58000227	58113592	113365	NA	429	324	298	202	587	409	608	357	399.38	0.56	0.18	3.04	0.002351	0.02947
ENSMUSG00000029022	Miip	migration and invasion inhibitory protein [Source:MGI Symbol;Acc:MGI:106506]	4	147860777	147868816	8039	NA	378	458	236	233	581	521	414	551	419.24	0.56	0.18	3.14	0.001706	0.02401
ENSMUSG00000026471	Mr1	major histocompatibility complex, class I-related [Source:MGI Symbol;Acc:MGI:1195463]	1	155127276	155146814	19538	NA	182	147	98	107	246	150	267	182	172.08	0.56	0.19	2.92	0.003491	0.03868
ENSMUSG00000030162	Olr1	oxidized low density lipoprotein (lectin-like) receptor 1 [Source:MGI Symbol;Acc:MGI:1261434]	6	129485243	129507165	21922	NA	2890	2640	1937	1345	4244	2533	3835	3211	2818.87	0.56	0.19	3.02	0.002508	0.03089
ENSMUSG00000022236	Ropn1l	ropporin 1-like [Source:MGI Symbol;Acc:MGI:2182357]	15	31441210	31453737	12527	NA	73	40	53	43	74	84	94	71	66.17	0.56	0.18	3.15	0.001658	0.02361
ENSMUSG00000097354	2310001H17Rik	RIKEN cDNA 2310001H17 gene [Source:MGI Symbol;Acc:MGI:1923682]	6	129208411	129238725	30314	NA	99	95	94	91	146	140	153	125	117.78	0.55	0.14	4.06	4.834e-05	0.002109
ENSMUSG00000107622	4930512J16Rik	RIKEN cDNA 4930512J16 gene [Source:MGI Symbol;Acc:MGI:1922381]	6	89269510	89285725	16215	NA	272	344	308	387	651	454	431	492	416.65	0.55	0.16	3.53	0.0004177	0.009234
ENSMUSG00000035547	Capn5	calpain 5 [Source:MGI Symbol;Acc:MGI:1100859]	7	98121558	98178274	56716	NA	139	134	84	109	145	172	190	210	148.38	0.55	0.18	3.12	0.001812	0.02487
ENSMUSG00000000058	Cav2	caveolin 2 [Source:MGI Symbol;Acc:MGI:107571]	6	17281184	17289115	7931	NA	703	619	519	450	998	743	908	740	706.5	0.55	0.14	4.05	5.066e-05	0.002188
ENSMUSG00000058427	Cxcl2	chemokine (C-X-C motif) ligand 2 [Source:MGI Symbol;Acc:MGI:1340094]	5	90903870	90905938	2068	NA	581	545	403	320	974	520	863	550	591.66	0.55	0.19	2.87	0.00409	0.0424
ENSMUSG00000022148	Fyb	FYN binding protein [Source:MGI Symbol;Acc:MGI:1346327]	15	6522852	6663313	140461	NA	893	792	618	633	1167	984	1226	943	904.46	0.55	0.13	4.12	3.869e-05	0.001801
ENSMUSG00000046711	Hmga1	high mobility group AT-hook 1 [Source:MGI Symbol;Acc:MGI:96160]	17	27556619	27563674	7055	NA	2546	2010	2077	1890	3207	2587	3628	3059	2626.26	0.55	0.13	4.11	3.958e-05	0.001817
ENSMUSG00000048458	Inka2	inka box actin regulator 2 [Source:MGI Symbol;Acc:MGI:1923497]	3	105704598	105720842	16244	NA	75	75	60	80	111	121	104	99	90.34	0.55	0.14	3.78	0.0001581	0.004809
ENSMUSG00000041695	Kcnj2	potassium inwardly-rectifying channel, subfamily J, member 2 [Source:MGI Symbol;Acc:MGI:104744]	11	111066163	111076821	10658	NA	186	155	88	91	286	159	206	177	166.73	0.55	0.2	2.81	0.004978	0.04795
ENSMUSG00000071715	Ncf4	neutrophil cytosolic factor 4 [Source:MGI Symbol;Acc:MGI:109186]	15	78244800	78262580	17780	NA	5488	4661	4894	4662	7861	7418	6836	6295	5980.21	0.55	0.06	9.99	1.683e-23	1.109e-19
ENSMUSG00000032661	Oas3	2'-5' oligoadenylate synthetase 3 [Source:MGI Symbol;Acc:MGI:2180850]	5	120753097	120777661	24564	NA	486	322	355	216	570	536	512	440	425.03	0.55	0.15	3.54	0.0003962	0.008863
ENSMUSG00000010660	Plcd1	phospholipase C, delta 1 [Source:MGI Symbol;Acc:MGI:97614]	9	119071526	119093502	21976	NA	274	173	134	120	307	259	264	234	217.85	0.55	0.17	3.27	0.00106	0.01746
ENSMUSG00000031438	Rnf128	ring finger protein 128 [Source:MGI Symbol;Acc:MGI:1914139]	X	139563315	139673145	109830	NA	2416	2479	2001	1660	4263	2185	3423	3317	2714.8	0.55	0.17	3.19	0.001435	0.02137
ENSMUSG00000086938	4930481A15Rik	RIKEN cDNA 4930481A15 gene [Source:MGI Symbol;Acc:MGI:1922181]	19	5406739	5422847	16108	NA	4	5	5	7	37	0	54	50	21.07	0.54	0.19	2.82	0.004729	0.04657
ENSMUSG00000040907	Atp1a3	ATPase, Na+/K+ transporting, alpha 3 polypeptide [Source:MGI Symbol;Acc:MGI:88107]	7	24978166	25005958	27792	NA	4947	4407	3247	3002	7303	4524	6384	5164	4848.62	0.54	0.16	3.37	0.0007559	0.01388
ENSMUSG00000060703	Cd302	CD302 antigen [Source:MGI Symbol;Acc:MGI:1913455]	2	60251992	60284488	32496	NA	1254	1308	844	899	1910	1368	1653	1478	1334.65	0.54	0.15	3.6	0.0003213	0.00773
ENSMUSG00000007891	Ctsd	cathepsin D [Source:MGI Symbol;Acc:MGI:88562]	7	142375910	142388038	12128	NA	14421	14716	11524	9662	26062	12345	21867	17755	16021.3	0.54	0.18	2.98	0.002929	0.03439
ENSMUSG00000016283	H2-M2	histocompatibility 2, M region locus 2 [Source:MGI Symbol;Acc:MGI:95914]	17	37480850	37483552	2702	NA	1812	2174	1486	1492	2755	1990	3122	2672	2199.24	0.54	0.17	3.15	0.001632	0.02335
ENSMUSG00000018102	Hist1h2bc	histone cluster 1, H2bc [Source:MGI Symbol;Acc:MGI:1915274]	13	23684198	23692908	8710	NA	449	337	467	343	563	594	538	635	489.52	0.54	0.13	4.3	1.722e-05	0.0009945
ENSMUSG00000036098	Myrf	myelin regulatory factor [Source:MGI Symbol;Acc:MGI:2684944]	19	10208271	10240748	32477	NA	258	279	233	207	480	247	482	317	313.62	0.54	0.19	2.84	0.004444	0.0447
ENSMUSG00000036986	Pml	promyelocytic leukemia [Source:MGI Symbol;Acc:MGI:104662]	9	58218075	58249786	31711	NA	668	465	458	413	855	704	856	548	616.09	0.54	0.15	3.73	0.0001916	0.005547
ENSMUSG00000068744	Psrc1	proline/serine-rich coiled-coil 1 [Source:MGI Symbol;Acc:MGI:1913099]	3	108383838	108388231	4393	NA	202	161	162	183	346	240	270	200	218.8	0.54	0.14	3.83	0.0001271	0.004115
ENSMUSG00000050896	Rtn4rl2	reticulon 4 receptor-like 2 [Source:MGI Symbol;Acc:MGI:2669796]	2	84871923	84886710	14787	NA	204	257	185	144	325	266	351	266	250.21	0.54	0.17	3.11	0.001895	0.02564
ENSMUSG00000036944	Tmem71	transmembrane protein 71 [Source:MGI Symbol;Acc:MGI:2146049]	15	66526211	66561103	34892	NA	230	179	166	170	357	237	322	206	231.89	0.54	0.16	3.42	0.0006153	0.01206
ENSMUSG00000015854	Cd5l	CD5 antigen-like [Source:MGI Symbol;Acc:MGI:1334419]	3	87357880	87371073	13193	NA	50	45	47	46	53	90	70	75	59.51	0.53	0.18	2.91	0.003565	0.03917
ENSMUSG00000039958	Etfbkmt	electron transfer flavoprotein beta subunit lysine methyltransferase [Source:MGI Symbol;Acc:MGI:2443575]	6	149139848	149151171	11323	NA	123	113	91	131	190	146	168	174	141.88	0.53	0.15	3.57	0.0003623	0.008418
ENSMUSG00000003378	Grik5	glutamate receptor, ionotropic, kainate 5 (gamma 2) [Source:MGI Symbol;Acc:MGI:95818]	7	25009848	25072346	62498	NA	59	42	47	49	79	81	77	59	61.2	0.53	0.16	3.34	0.0008377	0.01483
ENSMUSG00000068758	Il3ra	interleukin 3 receptor, alpha chain [Source:MGI Symbol;Acc:MGI:96553]	14	14346274	14356011	9737	NA	410	412	319	308	712	597	476	378	446.05	0.53	0.15	3.6	0.0003149	0.007708
ENSMUSG00000018417	Myo1b	myosin IB [Source:MGI Symbol;Acc:MGI:107752]	1	51749764	51916071	166307	NA	495	411	277	235	634	416	651	464	445.93	0.53	0.19	2.82	0.004803	0.04702
ENSMUSG00000041827	Oasl1	2'-5' oligoadenylate synthetase-like 1 [Source:MGI Symbol;Acc:MGI:2180849]	5	114923239	114937915	14676	NA	89	50	68	54	119	95	70	112	81.15	0.53	0.17	3.08	0.002091	0.02732
ENSMUSG00000003282	Plag1	pleiomorphic adenoma gene 1 [Source:MGI Symbol;Acc:MGI:1891916]	4	3900995	3938423	37428	NA	85	68	52	54	96	121	82	88	79.88	0.53	0.16	3.36	0.0007753	0.01415
ENSMUSG00000043085	Tmem82	transmembrane protein 82 [Source:MGI Symbol;Acc:MGI:2384869]	4	141613375	141618633	5258	NA	67	72	91	68	121	118	98	111	93.08	0.53	0.15	3.5	0.0004699	0.01001
ENSMUSG00000001930	Vwf	Von Willebrand factor [Source:MGI Symbol;Acc:MGI:98941]	6	125546773	125686679	139906	NA	471	773	620	535	1081	670	1156	888	780.99	0.53	0.19	2.79	0.005308	0.04995
ENSMUSG00000039782	Cpeb2	cytoplasmic polyadenylation element binding protein 2 [Source:MGI Symbol;Acc:MGI:2442640]	5	43233169	43289724	56555	NA	367	318	252	255	499	390	441	385	361.31	0.52	0.12	4.17	3.022e-05	0.001531
ENSMUSG00000031714	Gab1	growth factor receptor bound protein 2-associated protein 1 [Source:MGI Symbol;Acc:MGI:108088]	8	80764437	80880519	116082	NA	131	137	82	103	185	155	169	161	139.98	0.52	0.16	3.37	0.0007514	0.01383
ENSMUSG00000095609	Gm21188	predicted gene, 21188 [Source:MGI Symbol;Acc:MGI:5434543]	13	120034604	120052194	17590	NA	259	292	237	195	421	318	350	352	302.36	0.52	0.14	3.7	0.000213	0.005939
ENSMUSG00000029816	Gpnmb	glycoprotein (transmembrane) nmb [Source:MGI Symbol;Acc:MGI:1934765]	6	49036545	49070929	34384	NA	26060	31822	26664	19281	50191	26746	42085	38960	32769	0.52	0.18	2.91	0.003641	0.03971
ENSMUSG00000046908	Ltb4r1	leukotriene B4 receptor 1 [Source:MGI Symbol;Acc:MGI:1309472]	14	55765961	55768494	2533	NA	913	619	475	547	1275	774	1126	668	791.61	0.52	0.18	2.88	0.003956	0.04183
ENSMUSG00000000154	Slc22a18	solute carrier family 22 (organic cation transporter), member 18 [Source:MGI Symbol;Acc:MGI:1336884]	7	143473735	143499334	25599	NA	69	71	63	70	99	102	89	115	84.75	0.52	0.15	3.43	0.0006113	0.01204
ENSMUSG00000025875	Tspan17	tetraspanin 17 [Source:MGI Symbol;Acc:MGI:1921507]	13	54789376	54796776	7400	NA	233	157	147	210	280	272	305	227	227.81	0.52	0.15	3.55	0.0003884	0.00877
ENSMUSG00000097729	2310015A10Rik	RIKEN cDNA 2310015A10 gene [Source:MGI Symbol;Acc:MGI:1916798]	12	80120545	80132844	12299	NA	154	127	137	113	186	225	188	162	160.48	0.51	0.12	4.12	3.765e-05	0.001765
ENSMUSG00000027452	Acss1	acyl-CoA synthetase short-chain family member 1 [Source:MGI Symbol;Acc:MGI:1915988]	2	150618104	150668500	50396	NA	432	372	339	349	474	510	765	453	463.67	0.51	0.17	2.99	0.002823	0.03362
ENSMUSG00000027955	Fam198b	family with sequence similarity 198, member B [Source:MGI Symbol;Acc:MGI:1915909]	3	79884532	79946280	61748	NA	107	92	94	115	161	122	126	199	127.17	0.51	0.17	2.9	0.003723	0.04014
ENSMUSG00000033316	Galnt9	polypeptide N-acetylgalactosaminyltransferase 9 [Source:MGI Symbol;Acc:MGI:2677965]	5	110544354	110621380	77026	NA	475	339	297	326	608	424	604	437	436.47	0.51	0.15	3.35	0.0008202	0.01462
ENSMUSG00000081723	Gm15931	predicted gene 15931 [Source:MGI Symbol;Acc:MGI:3805553]	7	4274188	4282645	8457	NA	1208	982	923	750	1538	1257	1490	1201	1162.5	0.51	0.13	4.03	5.666e-05	0.002373
ENSMUSG00000114608	Gm36161	predicted gene, 36161 [Source:MGI Symbol;Acc:MGI:5595320]	13	120010389	120018931	8542	NA	152	146	115	90	212	151	201	174	154.73	0.51	0.17	3.05	0.002274	0.02892
ENSMUSG00000033174	Mgll	monoglyceride lipase [Source:MGI Symbol;Acc:MGI:1346042]	6	88724411	88828360	103949	NA	1539	1328	876	1232	2538	1390	2064	1450	1542.27	0.51	0.18	2.91	0.003559	0.03914
ENSMUSG00000071203	Naip5	NLR family, apoptosis inhibitory protein 5 [Source:MGI Symbol;Acc:MGI:1298220]	13	100211738	100246323	34585	NA	701	517	516	455	906	700	838	660	657.17	0.51	0.12	4.09	4.397e-05	0.00197
ENSMUSG00000041801	Phlda3	pleckstrin homology like domain, family A, member 3 [Source:MGI Symbol;Acc:MGI:1351485]	1	135766118	135769136	3018	NA	439	425	431	456	693	616	631	548	528.57	0.51	0.1	4.98	6.201e-07	8.115e-05
ENSMUSG00000023795	Pisd-ps2	phosphatidylserine decarboxylase, pseudogene 2 [Source:MGI Symbol;Acc:MGI:3612472]	17	3076577	3084183	7606	NA	547	339	278	273	753	403	528	454	440.81	0.51	0.18	2.82	0.004847	0.04727
ENSMUSG00000045038	Prkce	protein kinase C, epsilon [Source:MGI Symbol;Acc:MGI:97599]	17	86167784	86657919	490135	NA	90	87	71	73	121	125	151	82	99.84	0.51	0.18	2.87	0.0041	0.0424
ENSMUSG00000028378	Ptgr1	prostaglandin reductase 1 [Source:MGI Symbol;Acc:MGI:1914353]	4	58965438	58987119	21681	NA	1003	966	652	676	1490	896	1418	1070	1019.22	0.51	0.17	2.96	0.00307	0.03553
ENSMUSG00000025986	Slc39a10	solute carrier family 39 (zinc transporter), member 10 [Source:MGI Symbol;Acc:MGI:1914515]	1	46807543	46892852	85309	NA	978	802	612	637	1138	1117	1042	978	906.03	0.51	0.11	4.52	6.186e-06	0.0004684
ENSMUSG00000050106	Tmc8	transmembrane channel-like gene family 8 [Source:MGI Symbol;Acc:MGI:2669037]	11	117782075	117793110	11035	NA	539	378	348	329	689	541	635	438	482.65	0.51	0.14	3.6	0.0003137	0.007708
ENSMUSG00000009292	Trpm2	transient receptor potential cation channel, subfamily M, member 2 [Source:MGI Symbol;Acc:MGI:1351901]	10	77907721	77970563	62842	NA	489	469	432	341	685	527	892	476	540.08	0.51	0.18	2.79	0.005234	0.04965
ENSMUSG00000018427	Ypel2	yippee like 2 [Source:MGI Symbol;Acc:MGI:1925114]	11	86936424	86993707	57283	NA	191	231	158	164	261	252	324	263	231.45	0.51	0.16	3.14	0.001713	0.02408
ENSMUSG00000070605	Zfp992	zinc finger protein 992 [Source:MGI Symbol;Acc:MGI:3700963]	4	146449022	146470292	21270	NA	317	255	220	266	402	334	466	324	322.67	0.51	0.15	3.41	0.0006484	0.01238
ENSMUSG00000024887	Asah2	N-acylsphingosine amidohydrolase 2 [Source:MGI Symbol;Acc:MGI:1859310]	19	31984653	32061469	76816	NA	164	140	121	80	229	151	199	165	155.16	0.5	0.18	2.82	0.004763	0.04676
ENSMUSG00000036959	Bcorl1	BCL6 co-repressor-like 1 [Source:MGI Symbol;Acc:MGI:2443910]	X	48341357	48408049	66692	NA	252	176	187	146	347	228	307	219	230.9	0.5	0.16	3.1	0.001938	0.026
ENSMUSG00000002944	Cd36	CD36 molecule [Source:MGI Symbol;Acc:MGI:107899]	5	17781689	17888801	107112	NA	28372	21535	20240	16250	38690	26466	28024	29892	25942.6	0.5	0.13	3.81	0.000137	0.004328
ENSMUSG00000037706	Cd81	CD81 antigen [Source:MGI Symbol;Acc:MGI:1096398]	7	143052738	143067934	15196	NA	2674	2013	1698	1907	3437	2806	3182	2299	2482.08	0.5	0.13	3.94	8.284e-05	0.003032
ENSMUSG00000027230	Creb3l1	cAMP responsive element binding protein 3-like 1 [Source:MGI Symbol;Acc:MGI:1347062]	2	91982327	92024502	42175	NA	211	142	116	107	261	192	210	175	174.6	0.5	0.16	3.13	0.001766	0.02444
ENSMUSG00000034438	Gbp8	guanylate-binding protein 8 [Source:MGI Symbol;Acc:MGI:1923324]	5	105014149	105139540	125391	NA	342	222	227	271	361	416	339	374	316.59	0.5	0.11	4.38	1.171e-05	0.0007213
ENSMUSG00000033581	Igf2bp2	insulin-like growth factor 2 mRNA binding protein 2 [Source:MGI Symbol;Acc:MGI:1890358]	16	22059008	22163299	104291	NA	519	440	487	459	561	817	619	708	574.83	0.5	0.13	3.94	8.088e-05	0.002987
ENSMUSG00000029178	Klf3	Kruppel-like factor 3 (basic) [Source:MGI Symbol;Acc:MGI:1342773]	5	64803387	64832901	29514	NA	950	689	552	530	1012	939	957	917	811.61	0.5	0.13	3.78	0.0001595	0.004843
ENSMUSG00000028496	Mllt3	myeloid/lymphoid or mixed-lineage leukemia; translocated to, 3 [Source:MGI Symbol;Acc:MGI:1917372]	4	87769924	88033364	263440	NA	94	79	61	46	120	110	92	90	85.51	0.5	0.17	3.05	0.002313	0.02915
ENSMUSG00000050777	Tmem37	transmembrane protein 37 [Source:MGI Symbol;Acc:MGI:2157899]	1	120067376	120074074	6698	NA	280	254	187	238	390	288	352	345	291.08	0.5	0.14	3.61	0.0003018	0.007508
ENSMUSG00000000244	Tspan32	tetraspanin 32 [Source:MGI Symbol;Acc:MGI:1350360]	7	143005045	143019644	14599	NA	324	243	206	246	454	313	447	272	311.36	0.5	0.16	3.05	0.002291	0.029
ENSMUSG00000027514	Zbp1	Z-DNA binding protein 1 [Source:MGI Symbol;Acc:MGI:1927449]	2	173206611	173218923	12312	NA	448	267	242	206	586	407	390	325	352.49	0.5	0.17	2.93	0.003427	0.03827
ENSMUSG00000040613	Apobec1	apolipoprotein B mRNA editing enzyme, catalytic polypeptide 1 [Source:MGI Symbol;Acc:MGI:103298]	6	122577791	122602444	24653	NA	1008	813	794	878	1180	1254	1202	1195	1037.1	0.49	0.09	5.69	1.282e-08	2.964e-06
ENSMUSG00000046841	Ckap4	cytoskeleton-associated protein 4 [Source:MGI Symbol;Acc:MGI:2444926]	10	84526304	84534062	7758	NA	896	703	602	621	1266	768	1143	847	851.23	0.49	0.16	3.13	0.001748	0.02424
ENSMUSG00000005413	Hmox1	heme oxygenase 1 [Source:MGI Symbol;Acc:MGI:96163]	8	75093620	75100589	6969	NA	4878	4867	3966	2897	7232	4381	7187	5484	5108.92	0.49	0.18	2.79	0.005289	0.04985
ENSMUSG00000042207	Kdm5b	lysine (K)-specific demethylase 5B [Source:MGI Symbol;Acc:MGI:1922855]	1	134560170	134635285	75115	NA	636	578	490	448	741	742	887	656	646.27	0.49	0.14	3.6	0.0003159	0.007708
ENSMUSG00000021242	Npc2	NPC intracellular cholesterol transporter 2 [Source:MGI Symbol;Acc:MGI:1915213]	12	84754561	84773152	18591	NA	9225	8027	7254	7770	12244	10320	11902	10502	9629.03	0.49	0.1	5.04	4.603e-07	6.317e-05
ENSMUSG00000034422	Parp14	poly (ADP-ribose) polymerase family, member 14 [Source:MGI Symbol;Acc:MGI:1919489]	16	35832873	35871544	38671	NA	2761	2131	2279	1697	2983	2860	3899	2766	2670.17	0.49	0.15	3.21	0.001322	0.0202
ENSMUSG00000073678	Pgap1	post-GPI attachment to proteins 1 [Source:MGI Symbol;Acc:MGI:2443342]	1	54472993	54557684	84691	NA	494	360	340	293	634	452	497	516	444.54	0.49	0.13	3.78	0.0001546	0.004749
ENSMUSG00000066800	Rnasel	ribonuclease L (2', 5'-oligoisoadenylate synthetase-dependent) [Source:MGI Symbol;Acc:MGI:1098272]	1	153749425	153764221	14796	NA	1336	1068	924	804	1754	1191	1761	1218	1251.31	0.49	0.16	3.11	0.001872	0.02543
ENSMUSG00000076431	Sox4	SRY (sex determining region Y)-box 4 [Source:MGI Symbol;Acc:MGI:98366]	13	28948918	28953713	4795	NA	408	319	278	434	485	512	499	553	435.49	0.49	0.14	3.45	0.0005603	0.01129
ENSMUSG00000051498	Tlr6	toll-like receptor 6 [Source:MGI Symbol;Acc:MGI:1341296]	5	64952030	64960097	8067	NA	153	154	96	113	226	148	197	181	158.07	0.49	0.17	2.91	0.003644	0.03971
ENSMUSG00000040219	Ttc12	tetratricopeptide repeat domain 12 [Source:MGI Symbol;Acc:MGI:2444588]	9	49436962	49486225	49263	NA	142	142	110	138	165	185	222	191	162.48	0.49	0.16	3.08	0.002085	0.02728
ENSMUSG00000037752	Xkr8	X-linked Kx blood group related 8 [Source:MGI Symbol;Acc:MGI:2685877]	4	132724896	132732546	7650	NA	89	76	61	63	111	110	97	93	86.84	0.49	0.14	3.46	0.000545	0.01108
ENSMUSG00000052248	Zeb2os	zinc finger E-box binding homeobox 2, opposite strand [Source:MGI Symbol;Acc:MGI:3652108]	2	45111137	45114087	2950	NA	228	166	163	173	295	208	275	257	219.85	0.49	0.14	3.54	0.0003949	0.008848
ENSMUSG00000011148	Adssl1	adenylosuccinate synthetase like 1 [Source:MGI Symbol;Acc:MGI:87947]	12	112620044	112641360	21316	NA	571	592	505	439	829	568	920	711	643.65	0.48	0.16	2.96	0.003072	0.03553
ENSMUSG00000024900	Cpt1a	carnitine palmitoyltransferase 1a, liver [Source:MGI Symbol;Acc:MGI:1098296]	19	3323300	3385732	62432	NA	1515	1219	1045	1015	1986	1457	1847	1424	1430.06	0.48	0.13	3.65	0.0002579	0.006718
ENSMUSG00000020658	Efr3b	EFR3 homolog B [Source:MGI Symbol;Acc:MGI:2444851]	12	3962553	4038915	76362	NA	108	84	85	65	130	121	126	106	102.45	0.48	0.14	3.36	0.0007935	0.01435
ENSMUSG00000022358	Fbxo32	F-box protein 32 [Source:MGI Symbol;Acc:MGI:1914981]	15	58175878	58214932	39054	NA	480	517	367	427	693	507	811	573	548.64	0.48	0.17	2.88	0.003987	0.04199
ENSMUSG00000021003	Galc	galactosylceramidase [Source:MGI Symbol;Acc:MGI:95636]	12	98202293	98259459	57166	NA	320	328	277	315	440	419	414	454	370.71	0.48	0.11	4.2	2.708e-05	0.001399
ENSMUSG00000110669	Gm10060	predicted gene 10060 [Source:MGI Symbol;Acc:MGI:3710638]	8	19784745	19784856	111	NA	54	38	41	41	66	57	69	59	52.95	0.48	0.17	2.81	0.004978	0.04795
ENSMUSG00000103174	Gm37168	predicted gene, 37168 [Source:MGI Symbol;Acc:MGI:5610396]	1	191267177	191288714	21537	NA	87	88	93	54	119	123	111	109	97.64	0.48	0.16	3	0.002715	0.03282
ENSMUSG00000058163	Gm5431	predicted gene 5431 [Source:MGI Symbol;Acc:MGI:3645205]	11	48887421	48902214	14793	NA	225	197	165	128	289	225	267	233	215	0.48	0.15	3.24	0.001204	0.01906
ENSMUSG00000021190	Lgmn	legumain [Source:MGI Symbol;Acc:MGI:1330838]	12	102394083	102439813	45730	NA	3678	3271	2740	3366	5033	4017	4056	5066	3892.33	0.48	0.12	4.04	5.427e-05	0.00231
ENSMUSG00000039616	Mocos	molybdenum cofactor sulfurase [Source:MGI Symbol;Acc:MGI:1915841]	18	24653690	24701556	47866	NA	673	657	570	510	908	760	998	716	723.41	0.48	0.14	3.42	0.0006373	0.01227
ENSMUSG00000056515	Rab31	RAB31, member RAS oncogene family [Source:MGI Symbol;Acc:MGI:1914603]	17	65651725	65772752	121027	NA	806	750	566	547	1078	780	1142	793	806.12	0.48	0.16	3.01	0.002582	0.03165
ENSMUSG00000052688	Rab7b	RAB7B, member RAS oncogene family [Source:MGI Symbol;Acc:MGI:2442295]	1	131688694	131715439	26745	NA	1086	881	781	706	1419	937	1348	1154	1035.51	0.48	0.15	3.27	0.001078	0.01764
ENSMUSG00000036534	Slc38a7	solute carrier family 38, member 7 [Source:MGI Symbol;Acc:MGI:2679005]	8	95835919	95853539	17620	NA	575	408	318	325	688	474	544	580	484.65	0.48	0.15	3.15	0.00164	0.02341
ENSMUSG00000026872	Zeb2	zinc finger E-box binding homeobox 2 [Source:MGI Symbol;Acc:MGI:1344407]	2	44983631	45117395	133764	NA	2400	2085	1646	1411	3057	2272	2935	2367	2260.78	0.48	0.15	3.26	0.001121	0.01813
ENSMUSG00000029007	Agtrap	angiotensin II, type I receptor-associated protein [Source:MGI Symbol;Acc:MGI:1339977]	4	148077060	148088031	10971	NA	1481	1332	1025	1004	2188	1347	1833	1442	1448.03	0.47	0.15	3.05	0.002288	0.029
ENSMUSG00000020263	Appl2	adaptor protein, phosphotyrosine interaction, PH domain and leucine zipper containing 2 [Source:MGI Symbol;Acc:MGI:2384914]	10	83600032	83648738	48706	NA	1085	891	853	747	1314	1082	1686	972	1078.38	0.47	0.16	2.85	0.004367	0.04437
ENSMUSG00000015968	Cacna1d	calcium channel, voltage-dependent, L type, alpha 1D subunit [Source:MGI Symbol;Acc:MGI:88293]	14	30039938	30491455	451517	NA	834	714	670	616	1010	1101	843	929	833.17	0.47	0.08	6.04	1.543e-09	4.959e-07
ENSMUSG00000022665	Ccdc80	coiled-coil domain containing 80 [Source:MGI Symbol;Acc:MGI:1915146]	16	45093401	45127924	34523	NA	4760	2637	2641	2362	5396	3983	4369	3540	3658.11	0.47	0.15	3.04	0.002379	0.02979
ENSMUSG00000039497	Dse	dermatan sulfate epimerase [Source:MGI Symbol;Acc:MGI:2443455]	10	34151392	34207715	56323	NA	486	383	291	301	632	443	561	418	435.87	0.47	0.15	3.07	0.002108	0.02742
ENSMUSG00000055493	Epm2a	epilepsy, progressive myoclonic epilepsy, type 2 gene alpha [Source:MGI Symbol;Acc:MGI:1341085]	10	11343403	11459644	116241	NA	183	169	185	154	206	243	314	217	209.71	0.47	0.16	2.84	0.004573	0.04559
ENSMUSG00000005534	Insr	insulin receptor [Source:MGI Symbol;Acc:MGI:96575]	8	3122060	3279617	157557	NA	766	902	806	933	1308	916	1318	1333	1041.39	0.47	0.16	2.9	0.003766	0.04041
ENSMUSG00000019832	Rab32	RAB32, member RAS oncogene family [Source:MGI Symbol;Acc:MGI:1915094]	10	10545001	10558265	13264	NA	1249	1164	882	926	1660	1331	1569	1302	1255.3	0.47	0.12	3.78	0.0001567	0.004791
ENSMUSG00000021770	Samd8	sterile alpha motif domain containing 8 [Source:MGI Symbol;Acc:MGI:1914880]	14	21750530	21798726	48196	NA	705	682	553	478	991	675	905	825	725.18	0.47	0.15	3.19	0.001406	0.02111
ENSMUSG00000019558	Slc6a8	solute carrier family 6 (neurotransmitter transporter, creatine), member 8 [Source:MGI Symbol;Acc:MGI:2147834]	X	73673149	73682502	9353	NA	587	555	504	392	936	512	794	666	616.54	0.47	0.17	2.79	0.005276	0.04985
ENSMUSG00000057137	Tmem140	transmembrane protein 140 [Source:MGI Symbol;Acc:MGI:1915737]	6	34863145	34874946	11801	NA	308	309	259	271	424	359	382	419	340.99	0.47	0.12	3.94	8.212e-05	0.003014
ENSMUSG00000033170	Card10	caspase recruitment domain family, member 10 [Source:MGI Symbol;Acc:MGI:2146012]	15	78775137	78803042	27905	NA	103	87	81	61	134	117	93	122	98.86	0.46	0.15	3.09	0.002009	0.02662
ENSMUSG00000040713	Creg1	cellular repressor of E1A-stimulated genes 1 [Source:MGI Symbol;Acc:MGI:1344382]	1	165763745	165775308	11563	NA	3667	3384	2841	2552	5604	3270	4337	4146	3707.04	0.46	0.15	3.1	0.001922	0.02587
ENSMUSG00000026639	Lamb3	laminin, beta 3 [Source:MGI Symbol;Acc:MGI:99915]	1	193207698	193343878	136180	NA	147	112	111	102	181	167	170	135	139.56	0.46	0.13	3.67	0.0002411	0.006444
ENSMUSG00000036560	Lgi4	leucine-rich repeat LGI family, member 4 [Source:MGI Symbol;Acc:MGI:2180197]	7	31059341	31070935	11594	NA	393	252	258	314	396	468	437	369	358.42	0.46	0.12	3.71	0.0002075	0.005828
ENSMUSG00000005973	Rcn1	reticulocalbin 1 [Source:MGI Symbol;Acc:MGI:104559]	2	105386290	105399319	13029	NA	90	58	53	58	117	80	88	81	77.25	0.46	0.16	2.8	0.00516	0.04915
ENSMUSG00000030276	Ttll3	tubulin tyrosine ligase-like family, member 3 [Source:MGI Symbol;Acc:MGI:2141418]	6	113389259	113414587	25328	NA	173	146	129	105	271	182	197	141	166.07	0.46	0.16	2.83	0.004654	0.04607
ENSMUSG00000028207	Asph	aspartate-beta-hydroxylase [Source:MGI Symbol;Acc:MGI:1914186]	4	9448068	9669344	221276	NA	1468	1161	1022	999	1598	1517	1765	1393	1359.51	0.45	0.12	3.73	0.0001949	0.005607
ENSMUSG00000036636	Clcn7	chloride channel, voltage-sensitive 7 [Source:MGI Symbol;Acc:MGI:1347048]	17	25133390	25162104	28714	NA	2347	2130	1746	1590	3284	2236	2877	2322	2304.54	0.45	0.14	3.21	0.001331	0.02027
ENSMUSG00000079057	Cyp4v3	cytochrome P450, family 4, subfamily v, polypeptide 3 [Source:MGI Symbol;Acc:MGI:2142763]	8	45304943	45333216	28273	NA	833	732	685	593	1050	844	1013	942	834.21	0.45	0.12	3.8	0.0001457	0.004565
ENSMUSG00000063524	Eno1	enolase 1, alpha non-neuron [Source:MGI Symbol;Acc:MGI:95393]	4	150236720	150248879	12159	NA	31707	26686	22356	20051	38273	31140	38278	29993	29663	0.45	0.13	3.46	0.0005388	0.01106
ENSMUSG00000020184	Mdm2	transformed mouse 3T3 cell double minute 2 [Source:MGI Symbol;Acc:MGI:96952]	10	117688874	117710758	21884	NA	2519	2075	1806	1797	3154	2535	2845	2521	2392.4	0.45	0.1	4.28	1.839e-05	0.00104
ENSMUSG00000022565	Plec	plectin [Source:MGI Symbol;Acc:MGI:1277961]	15	76170973	76232574	61601	NA	4280	3666	3619	3015	5554	4873	5350	4017	4272.5	0.45	0.11	4	6.239e-05	0.002483
ENSMUSG00000064373	Selenop	selenoprotein P [Source:MGI Symbol;Acc:MGI:894288]	15	3268546	3280508	11962	NA	472	449	379	436	656	435	631	687	519.35	0.45	0.16	2.83	0.004615	0.04592
ENSMUSG00000032715	Trib3	tribbles pseudokinase 3 [Source:MGI Symbol;Acc:MGI:1345675]	2	152337421	152344032	6611	NA	81	85	76	85	126	110	108	109	97.3	0.45	0.14	3.23	0.001237	0.01938
ENSMUSG00000040721	Zfhx2	zinc finger homeobox 2 [Source:MGI Symbol;Acc:MGI:2686934]	14	55060261	55092324	32063	NA	181	133	157	94	255	175	177	185	167.88	0.45	0.16	2.83	0.00468	0.04626
ENSMUSG00000053819	Camk2d	calcium/calmodulin-dependent protein kinase II, delta [Source:MGI Symbol;Acc:MGI:1341265]	3	126596301	126846326	250025	NA	339	339	250	215	438	340	432	360	338.22	0.44	0.15	2.83	0.00464	0.04597
ENSMUSG00000021939	Ctsb	cathepsin B [Source:MGI Symbol;Acc:MGI:88561]	14	63122461	63145923	23462	NA	30179	27643	24187	20726	42788	27062	35622	35278	30330.2	0.44	0.14	3.13	0.001737	0.02415
ENSMUSG00000038776	Ephx1	epoxide hydrolase 1, microsomal [Source:MGI Symbol;Acc:MGI:95405]	1	180976209	181020904	44695	NA	636	549	438	464	804	682	746	589	609.58	0.44	0.12	3.73	0.0001925	0.00555
ENSMUSG00000110697	Gm31718	predicted gene, 31718 [Source:MGI Symbol;Acc:MGI:5590877]	8	126812639	126908215	95576	NA	97	119	112	82	152	139	144	137	122.78	0.44	0.15	2.92	0.003483	0.03867
ENSMUSG00000056116	H2-T22	histocompatibility 2, T region locus 22 [Source:MGI Symbol;Acc:MGI:95956]	17	36037127	36042747	5620	NA	971	770	808	768	1389	822	1172	1156	979.19	0.44	0.14	3.06	0.002228	0.02852
ENSMUSG00000041633	Kctd12b	potassium channel tetramerisation domain containing 12b [Source:MGI Symbol;Acc:MGI:2444667]	X	153685153	153696391	11238	NA	398	358	287	307	378	490	445	519	397.42	0.44	0.14	3.07	0.002107	0.02742
ENSMUSG00000004846	Plod3	procollagen-lysine, 2-oxoglutarate 5-dioxygenase 3 [Source:MGI Symbol;Acc:MGI:1347008]	5	136987018	136996648	9630	NA	1848	1600	1385	1325	2751	1701	2223	1744	1809.94	0.44	0.14	3.07	0.002144	0.02775
ENSMUSG00000030917	Tmem159	transmembrane protein 159 [Source:MGI Symbol;Acc:MGI:1925752]	7	120102352	120120992	18640	NA	421	337	284	296	511	411	498	387	390.9	0.44	0.13	3.4	0.0006837	0.0129
ENSMUSG00000041936	Agrn	agrin [Source:MGI Symbol;Acc:MGI:87961]	4	156165289	156197488	32199	NA	459	356	282	317	603	396	521	406	414.41	0.43	0.15	2.89	0.003833	0.04091
ENSMUSG00000028977	Casz1	castor zinc finger 1 [Source:MGI Symbol;Acc:MGI:1196251]	4	148804428	148954889	150461	NA	426	443	374	323	580	538	527	464	457.37	0.43	0.11	3.79	0.0001514	0.004673
ENSMUSG00000025357	Dgka	diacylglycerol kinase, alpha [Source:MGI Symbol;Acc:MGI:102952]	10	128720133	128744855	24722	NA	1544	1325	1159	1331	1826	2080	1490	1738	1549.6	0.43	0.09	4.95	7.436e-07	9.512e-05
ENSMUSG00000036390	Gadd45a	growth arrest and DNA-damage-inducible 45 alpha [Source:MGI Symbol;Acc:MGI:107799]	6	67035095	67037457	2362	NA	606	524	417	426	769	651	585	627	570.73	0.43	0.1	4.12	3.758e-05	0.001765
ENSMUSG00000020668	Kif3c	kinesin family member 3C [Source:MGI Symbol;Acc:MGI:107979]	12	3365131	3406494	41363	NA	379	248	226	227	381	317	382	365	313.6	0.43	0.14	3.01	0.002571	0.03154
ENSMUSG00000064337	mt-Rnr1	mitochondrially encoded 12S rRNA [Source:MGI Symbol;Acc:MGI:102493]	MT	69	1024	955	NA	6198	5523	6395	6115	8014	8872	7562	7862	7046.06	0.43	0.09	4.95	7.564e-07	9.552e-05
ENSMUSG00000092274	Neat1	nuclear paraspeckle assembly transcript 1 (non-protein coding) [Source:MGI Symbol;Acc:MGI:1914211]	19	5824707	5845478	20771	NA	7203	6182	5507	5130	9633	7786	8382	6441	6980.05	0.43	0.11	3.84	0.000124	0.004073
ENSMUSG00000037217	Syn1	synapsin I [Source:MGI Symbol;Acc:MGI:98460]	X	20860510	20921004	60494	NA	439	329	320	265	562	470	444	356	393.44	0.43	0.13	3.45	0.0005596	0.01129
ENSMUSG00000036975	Tmem177	transmembrane protein 177 [Source:MGI Symbol;Acc:MGI:1913593]	1	119907889	119913208	5319	NA	224	175	189	153	308	224	263	206	216.16	0.43	0.13	3.16	0.001582	0.02293
ENSMUSG00000029456	Acad10	acyl-Coenzyme A dehydrogenase family, member 10 [Source:MGI Symbol;Acc:MGI:1919235]	5	121621025	121660514	39489	NA	92	71	68	64	113	93	89	102	85.87	0.42	0.14	2.9	0.003696	0.04005
ENSMUSG00000073647	Gm10557	predicted gene 10557 [Source:MGI Symbol;Acc:MGI:3708638]	18	4198215	4198969	754	NA	250	167	177	194	248	313	299	200	229.35	0.42	0.15	2.85	0.004313	0.04398
ENSMUSG00000078502	Gm13212	predicted gene 13212 [Source:MGI Symbol;Acc:MGI:3651014]	4	145585165	145625345	40180	NA	371	326	247	257	371	380	396	462	350.71	0.42	0.14	2.92	0.003507	0.03872
ENSMUSG00000021822	Plau	plasminogen activator, urokinase [Source:MGI Symbol;Acc:MGI:97611]	14	20836659	20843385	6726	NA	2177	2011	2172	1738	3228	2224	2578	2840	2364.72	0.42	0.13	3.33	0.000858	0.01505
ENSMUSG00000004207	Psap	prosaposin [Source:MGI Symbol;Acc:MGI:97783]	10	60277626	60302597	24971	NA	160720	141321	124795	120039	202518	156531	208182	159390	158757	0.42	0.13	3.26	0.001126	0.01813
ENSMUSG00000020077	Srgn	serglycin [Source:MGI Symbol;Acc:MGI:97756]	10	62493832	62527451	33619	NA	11352	9151	9305	9853	13456	12789	12818	12797	11395.6	0.42	0.07	5.69	1.248e-08	2.937e-06
ENSMUSG00000049232	Tigd2	tigger transposable element derived 2 [Source:MGI Symbol;Acc:MGI:1915390]	6	59208869	59212033	3164	NA	285	274	226	214	381	269	362	338	293.29	0.42	0.14	2.92	0.003507	0.03872
ENSMUSG00000014353	Tmem87b	transmembrane protein 87B [Source:MGI Symbol;Acc:MGI:1919727]	2	128818117	128854261	36144	NA	576	491	435	403	765	558	674	542	552.1	0.42	0.13	3.29	0.001008	0.01673
ENSMUSG00000028211	Trp53inp1	transformation related protein 53 inducible nuclear protein 1 [Source:MGI Symbol;Acc:MGI:1926609]	4	11156430	11174379	17949	NA	911	775	742	714	1018	1070	1125	949	910.19	0.42	0.1	4.26	2.01e-05	0.001113
ENSMUSG00000002103	Acp2	acid phosphatase 2, lysosomal [Source:MGI Symbol;Acc:MGI:87882]	2	91202884	91214098	11214	NA	1856	1621	1421	1224	2271	1784	2060	1981	1769.17	0.41	0.12	3.45	0.0005554	0.01122
ENSMUSG00000025408	Ddit3	DNA-damage inducible transcript 3 [Source:MGI Symbol;Acc:MGI:109247]	10	127290773	127296288	5515	NA	180	146	139	153	224	215	212	168	178.46	0.41	0.12	3.56	0.0003717	0.008547
ENSMUSG00000017830	Dhx58	DEXH (Asp-Glu-X-His) box polypeptide 58 [Source:MGI Symbol;Acc:MGI:1931560]	11	100694883	100704271	9388	NA	473	337	373	260	632	436	454	415	417.59	0.41	0.14	2.88	0.004005	0.04202
ENSMUSG00000040370	Etfrf1	electron transfer flavoprotein regulatory factor 1 [Source:MGI Symbol;Acc:MGI:1914886]	6	145211133	145216939	5806	NA	391	394	356	348	516	411	553	508	435.51	0.41	0.14	2.97	0.002983	0.03476
ENSMUSG00000061175	Fnip2	folliculin interacting protein 2 [Source:MGI Symbol;Acc:MGI:2683054]	3	79455973	79567796	111823	NA	867	773	743	626	1149	855	1020	940	868.16	0.41	0.12	3.44	0.0005804	0.01158
ENSMUSG00000016534	Lamp2	lysosomal-associated membrane protein 2 [Source:MGI Symbol;Acc:MGI:96748]	X	38401356	38456454	55098	NA	12279	8949	8451	6992	14897	10058	12207	11554	10584.4	0.41	0.14	3.01	0.002607	0.03183
ENSMUSG00000028494	Plin2	perilipin 2 [Source:MGI Symbol;Acc:MGI:87920]	4	86648385	86670060	21675	NA	3201	2516	2132	2119	4079	2746	3394	2988	2875.3	0.41	0.13	3.12	0.00179	0.02464
ENSMUSG00000023175	Bsg	basigin [Source:MGI Symbol;Acc:MGI:88208]	10	79704490	79711969	7479	NA	7169	5890	5916	5738	8963	7179	9419	6802	7113.18	0.4	0.12	3.23	0.001232	0.01934
ENSMUSG00000038642	Ctss	cathepsin S [Source:MGI Symbol;Acc:MGI:107341]	3	95526785	95556403	29618	NA	29727	29099	25950	26902	39803	31443	40316	35561	32351.2	0.4	0.12	3.35	0.0008039	0.01441
ENSMUSG00000028439	Fam219a	family with sequence similarity 219, member A [Source:MGI Symbol;Acc:MGI:1919151]	4	41517690	41569538	51848	NA	377	336	299	262	556	362	396	373	367.03	0.4	0.13	2.95	0.003222	0.03659
ENSMUSG00000001665	Gstt3	glutathione S-transferase, theta 3 [Source:MGI Symbol;Acc:MGI:2143526]	10	75774114	75781414	7300	NA	200	155	145	193	241	258	225	191	199.56	0.4	0.12	3.3	0.0009536	0.01619
ENSMUSG00000036181	Hist1h1c	histone cluster 1, H1c [Source:MGI Symbol;Acc:MGI:1931526]	13	23738807	23740367	1560	NA	3482	3108	3261	3579	3929	5150	3966	4605	3875.35	0.4	0.11	3.54	0.0003932	0.00884
ENSMUSG00000020377	Ltc4s	leukotriene C4 synthase [Source:MGI Symbol;Acc:MGI:107498]	11	50236460	50238616	2156	NA	519	584	422	572	729	675	744	637	610.35	0.4	0.14	2.9	0.003673	0.0399
ENSMUSG00000092341	Malat1	metastasis associated lung adenocarcinoma transcript 1 (non-coding RNA) [Source:MGI Symbol;Acc:MGI:1919539]	19	5795689	5802672	6983	NA	10730	8910	9606	6773	14759	10971	11523	10398	10373.7	0.4	0.12	3.29	0.001006	0.01671
ENSMUSG00000064120	Mocs1	molybdenum cofactor synthesis 1 [Source:MGI Symbol;Acc:MGI:1928904]	17	49428361	49455435	27074	NA	821	652	594	557	1017	811	923	695	752.87	0.4	0.12	3.3	0.0009513	0.01617
ENSMUSG00000027506	Tpd52	tumor protein D52 [Source:MGI Symbol;Acc:MGI:107749]	3	8925592	9004723	79131	NA	2194	1884	1603	1444	2628	2076	2705	1958	2052.35	0.4	0.14	2.87	0.00413	0.04261
ENSMUSG00000038393	Txnip	thioredoxin interacting protein [Source:MGI Symbol;Acc:MGI:1889549]	3	96557956	96561883	3927	NA	8386	6611	5814	5952	9586	7993	10492	7185	7718.38	0.4	0.14	2.99	0.002745	0.03306
ENSMUSG00000026628	Atf3	activating transcription factor 3 [Source:MGI Symbol;Acc:MGI:109384]	1	191170295	191218039	47744	NA	3864	3044	2904	2371	4197	3586	4194	3738	3469.26	0.39	0.12	3.19	0.001399	0.02104
ENSMUSG00000097585	E230029C05Rik	RIKEN cDNA E230029C05 gene [Source:MGI Symbol;Acc:MGI:2442580]	7	89980722	90049069	68347	NA	370	264	294	242	373	404	352	378	332.17	0.39	0.1	3.69	0.0002207	0.006109
ENSMUSG00000078945	Naip2	NLR family, apoptosis inhibitory protein 2 [Source:MGI Symbol;Acc:MGI:1298226]	13	100144062	100202092	58030	NA	1780	1641	1276	1196	2142	1747	2151	1684	1695.12	0.39	0.13	2.91	0.003622	0.03954
ENSMUSG00000003363	Pld3	phospholipase D family, member 3 [Source:MGI Symbol;Acc:MGI:1333782]	7	27531999	27553218	21219	NA	4541	4045	3463	3048	5988	4089	5116	4563	4333.5	0.39	0.13	2.95	0.003173	0.03635
ENSMUSG00000021701	Plk2	polo like kinase 2 [Source:MGI Symbol;Acc:MGI:1099790]	13	110395045	110400844	5799	NA	2625	2197	2031	1854	3304	2719	2589	2635	2474.26	0.39	0.09	4.56	5.037e-06	0.0004022
ENSMUSG00000037266	Rsrp1	arginine/serine rich protein 1 [Source:MGI Symbol;Acc:MGI:106498]	4	134923591	134927671	4080	NA	6843	5748	5164	5191	8898	7388	7784	5870	6558.71	0.39	0.11	3.67	0.000241	0.006444
ENSMUSG00000037049	Smpd1	sphingomyelin phosphodiesterase 1, acid lysosomal [Source:MGI Symbol;Acc:MGI:98325]	7	105554359	105558389	4030	NA	293	267	251	251	379	323	349	332	304.66	0.39	0.1	3.84	0.0001225	0.004034
ENSMUSG00000019564	Arid3a	AT rich interactive domain 3A (BRIGHT-like) [Source:MGI Symbol;Acc:MGI:1328360]	10	79927042	79955018	27976	NA	1215	941	879	791	1439	1166	1267	1037	1082.63	0.38	0.11	3.35	0.0007952	0.01435
ENSMUSG00000054400	Cklf	chemokine-like factor [Source:MGI Symbol;Acc:MGI:1922708]	8	104250860	104264938	14078	NA	301	243	200	210	385	316	304	240	271.84	0.38	0.13	2.99	0.002792	0.03338
ENSMUSG00000040860	Crocc	ciliary rootlet coiled-coil, rootletin [Source:MGI Symbol;Acc:MGI:3529431]	4	141016636	141060550	43914	NA	178	176	165	173	259	211	243	193	199.26	0.38	0.13	3.02	0.002529	0.03111
ENSMUSG00000023830	Igf2r	insulin-like growth factor 2 receptor [Source:MGI Symbol;Acc:MGI:96435]	17	12682405	12769664	87259	NA	1641	1542	1731	1252	2090	1967	2108	1797	1761.54	0.38	0.12	3.21	0.001313	0.02014
ENSMUSG00000057554	Lgals8	lectin, galactose binding, soluble 8 [Source:MGI Symbol;Acc:MGI:1928481]	13	12439414	12464944	25530	NA	901	735	668	588	1054	802	945	928	823.28	0.38	0.12	3.12	0.001809	0.02485
ENSMUSG00000020032	Nuak1	NUAK family, SNF1-like kinase, 1 [Source:MGI Symbol;Acc:MGI:1925226]	10	84370904	84440597	69693	NA	660	554	481	418	706	655	709	646	600.51	0.38	0.12	3.2	0.001356	0.02051
ENSMUSG00000030990	Pgap2	post-GPI attachment to proteins 2 [Source:MGI Symbol;Acc:MGI:2385286]	7	102210207	102238567	28360	NA	1689	1493	1354	1240	1899	1960	1717	1794	1633.44	0.38	0.08	4.77	1.879e-06	0.0001949
ENSMUSG00000042632	Pla2g6	phospholipase A2, group VI [Source:MGI Symbol;Acc:MGI:1859152]	15	79286227	79328390	42163	NA	217	155	162	154	245	220	217	206	195.44	0.38	0.11	3.57	0.0003554	0.008276
ENSMUSG00000022106	Rcbtb2	regulator of chromosome condensation (RCC1) and BTB (POZ) domain containing protein 2 [Source:MGI Symbol;Acc:MGI:1917200]	14	73123036	73207843	84807	NA	3267	3197	2731	2713	4158	3465	4042	3651	3396.36	0.38	0.11	3.44	0.0005881	0.01165
ENSMUSG00000020882	Cacnb1	calcium channel, voltage-dependent, beta 1 subunit [Source:MGI Symbol;Acc:MGI:102522]	11	98001507	98023034	21527	NA	290	245	216	227	301	373	263	322	277.56	0.37	0.11	3.32	0.0009107	0.01571
ENSMUSG00000047193	Dync2h1	dynein cytoplasmic 2 heavy chain 1 [Source:MGI Symbol;Acc:MGI:107736]	9	6928502	7184446	255944	NA	165	147	139	130	187	193	193	173	165.26	0.37	0.12	3.18	0.001484	0.02187
ENSMUSG00000044042	Fmn1	formin 1 [Source:MGI Symbol;Acc:MGI:101815]	2	113327735	113716767	389032	NA	545	463	382	338	589	542	521	553	488.27	0.37	0.12	3.13	0.001735	0.02415
ENSMUSG00000102813	Gm37795	predicted gene, 37795 [Source:MGI Symbol;Acc:MGI:5611023]	4	150068538	150070997	2459	NA	163	164	130	131	192	229	179	161	167.48	0.37	0.13	2.87	0.004116	0.0425
ENSMUSG00000003573	Homer3	homer scaffolding protein 3 [Source:MGI Symbol;Acc:MGI:1347359]	8	70282826	70294361	11535	NA	635	547	574	473	812	640	709	686	631.64	0.37	0.11	3.49	0.0004903	0.0103
ENSMUSG00000064215	Ifi27	interferon, alpha-inducible protein 27 [Source:MGI Symbol;Acc:MGI:1277180]	12	103434210	103440239	6029	NA	951	689	667	701	1182	936	1013	746	852.26	0.37	0.12	3.13	0.001728	0.02409
ENSMUSG00000031652	N4bp1	NEDD4 binding protein 1 [Source:MGI Symbol;Acc:MGI:2136825]	8	86808159	86885258	77099	NA	2090	1860	1617	1489	2568	2053	2494	1939	2004.38	0.37	0.12	3.03	0.002423	0.03026
ENSMUSG00000027670	Ocstamp	osteoclast stimulatory transmembrane protein [Source:MGI Symbol;Acc:MGI:1921864]	2	165393759	165400405	6646	NA	1159	895	988	702	1205	1231	1080	1270	1059.33	0.37	0.12	3.16	0.001585	0.02295
ENSMUSG00000028756	Pink1	PTEN induced putative kinase 1 [Source:MGI Symbol;Acc:MGI:1916193]	4	138313408	138326307	12899	NA	853	692	658	740	918	831	960	1049	837.04	0.37	0.12	2.98	0.002858	0.03382
ENSMUSG00000021069	Pygl	liver glycogen phosphorylase [Source:MGI Symbol;Acc:MGI:97829]	12	70190810	70231488	40678	NA	5601	5022	4512	4334	6763	5801	7162	5236	5536.37	0.37	0.12	3.06	0.002181	0.02814
ENSMUSG00000025212	Sfxn3	sideroflexin 3 [Source:MGI Symbol;Acc:MGI:2137679]	19	45047575	45056383	8808	NA	922	726	678	627	1124	886	976	793	834.59	0.37	0.11	3.31	0.0009295	0.01595
ENSMUSG00000038248	Sobp	sine oculis binding protein [Source:MGI Symbol;Acc:MGI:1924427]	10	43002499	43174530	172031	NA	131	124	117	93	176	171	122	136	132.42	0.37	0.13	2.83	0.004641	0.04597
ENSMUSG00000019820	Utrn	utrophin [Source:MGI Symbol;Acc:MGI:104631]	10	12382187	12869365	487178	NA	699	658	596	481	738	850	807	731	692.51	0.37	0.12	3.13	0.001758	0.02435
ENSMUSG00000031078	Cttn	cortactin [Source:MGI Symbol;Acc:MGI:99695]	7	144435732	144471009	35277	NA	1506	1059	981	1022	1602	1476	1362	1309	1276.52	0.36	0.09	4	6.349e-05	0.002512
ENSMUSG00000026473	Glul	glutamate-ammonia ligase (glutamine synthetase) [Source:MGI Symbol;Acc:MGI:95739]	1	153899943	153909723	9780	NA	3237	2970	2669	2520	3844	3217	3529	3854	3222.04	0.36	0.11	3.32	0.0009078	0.01568
ENSMUSG00000027111	Itga6	integrin alpha 6 [Source:MGI Symbol;Acc:MGI:96605]	2	71745615	71858416	112801	NA	1054	717	654	668	1002	1037	816	1054	866.37	0.36	0.12	3.08	0.002104	0.02742
ENSMUSG00000051510	Mafg	v-maf musculoaponeurotic fibrosarcoma oncogene family, protein G (avian) [Source:MGI Symbol;Acc:MGI:96911]	11	120625116	120633600	8484	NA	1806	1480	1301	1165	2250	1668	1917	1526	1625.48	0.36	0.13	2.88	0.003996	0.04202
ENSMUSG00000062070	Pgk1	phosphoglycerate kinase 1 [Source:MGI Symbol;Acc:MGI:97555]	X	106187099	106203699	16600	NA	25824	21458	21773	21654	27120	29485	31212	26448	25558	0.36	0.1	3.64	0.0002753	0.007085
ENSMUSG00000026342	Slc35f5	solute carrier family 35, member F5 [Source:MGI Symbol;Acc:MGI:1921400]	1	125560594	125595820	35226	NA	506	426	376	342	586	469	574	472	466.58	0.36	0.13	2.86	0.004268	0.04366
ENSMUSG00000046876	Atxn1	ataxin 1 [Source:MGI Symbol;Acc:MGI:104783]	13	45549754	45965008	415254	NA	510	427	399	308	609	490	522	458	461.69	0.35	0.12	2.79	0.005289	0.04985
ENSMUSG00000029166	Mapre3	microtubule-associated protein, RP/EB family, member 3 [Source:MGI Symbol;Acc:MGI:2140967]	5	30814640	30866106	51466	NA	240	209	182	158	268	241	232	257	222.05	0.35	0.12	2.93	0.003394	0.03796
ENSMUSG00000025283	Sat1	spermidine/spermine N1-acetyl transferase 1 [Source:MGI Symbol;Acc:MGI:98233]	X	155213131	155216449	3318	NA	4643	3870	3719	3853	5426	5301	4733	4637	4492.04	0.35	0.05	7.54	4.762e-14	5.704e-11
ENSMUSG00000005656	Snx6	sorting nexin 6 [Source:MGI Symbol;Acc:MGI:1919433]	12	54746348	54795703	49355	NA	1466	1343	1098	1107	1770	1512	1429	1624	1410.41	0.35	0.1	3.57	0.0003537	0.008276
ENSMUSG00000042647	Acad12	acyl-Coenzyme A dehydrogenase family, member 12 [Source:MGI Symbol;Acc:MGI:2443320]	5	121596774	121618938	22164	NA	282	254	209	201	314	307	260	308	265.12	0.34	0.11	3.09	0.001979	0.02639
ENSMUSG00000059495	Arhgef12	Rho guanine nucleotide exchange factor (GEF) 12 [Source:MGI Symbol;Acc:MGI:1916882]	9	42963841	43107239	143398	NA	595	554	513	431	724	612	718	583	589.13	0.34	0.12	2.86	0.004293	0.04385
ENSMUSG00000022125	Cln5	ceroid-lipofuscinosis, neuronal 5 [Source:MGI Symbol;Acc:MGI:2442253]	14	103070215	103077628	7413	NA	2284	2105	1895	1861	2693	2390	2736	2360	2284.36	0.34	0.1	3.35	0.0008121	0.0145
ENSMUSG00000030560	Ctsc	cathepsin C [Source:MGI Symbol;Acc:MGI:109553]	7	88278084	88310888	32804	NA	11848	9050	7785	8158	14066	9984	11635	10403	10279.2	0.34	0.12	2.84	0.004527	0.04532
ENSMUSG00000033487	Fndc3a	fibronectin type III domain containing 3A [Source:MGI Symbol;Acc:MGI:1196463]	14	72537945	72710003	172058	NA	2973	2494	2248	2076	3284	2853	3314	2734	2733.53	0.34	0.11	3.06	0.002213	0.02841
ENSMUSG00000045594	Glb1	galactosidase, beta 1 [Source:MGI Symbol;Acc:MGI:88151]	9	114401075	114474898	73823	NA	1778	1233	1215	1118	2007	1522	1670	1465	1485.86	0.34	0.12	2.94	0.003309	0.03723
ENSMUSG00000026896	Ifih1	interferon induced with helicase C domain 1 [Source:MGI Symbol;Acc:MGI:1918836]	2	62595797	62646255	50458	NA	935	747	760	571	930	1056	817	962	840.34	0.34	0.11	2.98	0.002847	0.03376
ENSMUSG00000022108	Itm2b	integral membrane protein 2B [Source:MGI Symbol;Acc:MGI:1309517]	14	73362225	73385289	23064	NA	11217	9766	8768	9504	13824	10802	13120	11449	11018.6	0.34	0.11	3.2	0.001385	0.02086
ENSMUSG00000027695	Pld1	phospholipase D1 [Source:MGI Symbol;Acc:MGI:109585]	3	27938694	28133362	194668	NA	349	299	237	251	430	339	335	320	317.19	0.34	0.11	2.93	0.00344	0.03838
ENSMUSG00000020097	Sgpl1	sphingosine phosphate lyase 1 [Source:MGI Symbol;Acc:MGI:1261415]	10	61098641	61147703	49062	NA	5957	5176	4919	4470	6778	5992	6334	6378	5726.99	0.34	0.09	3.75	0.0001796	0.005296
ENSMUSG00000066152	Slc31a2	solute carrier family 31, member 2 [Source:MGI Symbol;Acc:MGI:1333844]	4	62262561	62298411	35850	NA	811	683	637	623	1020	796	936	701	771.05	0.34	0.12	2.88	0.003944	0.04183
ENSMUSG00000056153	Socs6	suppressor of cytokine signaling 6 [Source:MGI Symbol;Acc:MGI:1924885]	18	88665223	88927481	262258	NA	883	751	712	683	1013	930	907	914	844.43	0.34	0.08	4.48	7.593e-06	0.0005448
ENSMUSG00000020402	Vdac1	voltage-dependent anion channel 1 [Source:MGI Symbol;Acc:MGI:106919]	11	52360859	52389397	28538	NA	6212	5187	5003	4887	6441	7017	7123	5812	5934.25	0.34	0.1	3.53	0.0004186	0.009237
ENSMUSG00000042659	Arrdc4	arrestin domain containing 4 [Source:MGI Symbol;Acc:MGI:1913662]	7	68736994	68749241	12247	NA	2217	1677	1612	1541	2313	2221	2155	1959	1946.21	0.33	0.08	4.02	5.78e-05	0.002387
ENSMUSG00000018425	Dhx40	DEAH (Asp-Glu-Ala-His) box polypeptide 40 [Source:MGI Symbol;Acc:MGI:1914737]	11	86768845	86807746	38901	NA	495	424	426	451	605	568	538	513	499.85	0.33	0.08	4.29	1.774e-05	0.001016
ENSMUSG00000003206	Ebi3	Epstein-Barr virus induced gene 3 [Source:MGI Symbol;Acc:MGI:1354171]	17	55952622	55957021	4399	NA	909	797	802	841	1073	1054	986	1028	932.69	0.33	0.08	4.4	1.077e-05	0.0006853
ENSMUSG00000048756	Foxo3	forkhead box O3 [Source:MGI Symbol;Acc:MGI:1890081]	10	42181840	42276755	94915	NA	2145	1749	1697	1371	2195	2211	2156	2015	1929.87	0.33	0.1	3.23	0.001217	0.0192
ENSMUSG00000025477	Inpp5a	inositol polyphosphate-5-phosphatase A [Source:MGI Symbol;Acc:MGI:2686961]	7	139389108	139579652	190544	NA	393	304	259	271	422	399	347	355	340.38	0.33	0.1	3.38	0.0007208	0.01336
ENSMUSG00000073412	Lst1	leukocyte specific transcript 1 [Source:MGI Symbol;Acc:MGI:1096324]	17	35185094	35188439	3345	NA	255	256	242	244	302	322	331	287	279.63	0.33	0.12	2.82	0.004814	0.04705
ENSMUSG00000064339	mt-Rnr2	mitochondrially encoded 16S rRNA [Source:MGI Symbol;Acc:MGI:102492]	MT	1093	2675	1582	NA	24100	21837	24256	22253	31361	27863	27944	27488	25801.2	0.33	0.08	4.07	4.705e-05	0.002066
ENSMUSG00000007038	Neu1	neuraminidase 1 [Source:MGI Symbol;Acc:MGI:97305]	17	34931252	34935953	4701	NA	1623	1343	1192	1215	2125	1444	1660	1478	1498.08	0.33	0.12	2.81	0.004962	0.04795
ENSMUSG00000001211	Agpat3	1-acylglycerol-3-phosphate O-acyltransferase 3 [Source:MGI Symbol;Acc:MGI:1336186]	10	78269177	78352489	83312	NA	345	249	259	229	387	313	299	337	299.52	0.32	0.11	2.98	0.00291	0.03423
ENSMUSG00000040552	C3ar1	complement component 3a receptor 1 [Source:MGI Symbol;Acc:MGI:1097680]	6	122847137	122856161	9024	NA	3078	2477	2469	2137	3462	2847	3208	2912	2807.48	0.32	0.1	3.14	0.001678	0.02378
ENSMUSG00000022412	Mief1	mitochondrial elongation factor 1 [Source:MGI Symbol;Acc:MGI:2146020]	15	80234017	80253371	19354	NA	1091	763	754	796	1117	1104	949	1001	937.85	0.32	0.08	4.16	3.151e-05	0.001573
ENSMUSG00000042997	Nhlrc3	NHL repeat containing 3 [Source:MGI Symbol;Acc:MGI:2444520]	3	53448582	53463332	14750	NA	1127	925	933	869	1209	1101	1257	1151	1068.11	0.32	0.1	3.16	0.001573	0.02284
ENSMUSG00000032109	Nlrx1	NLR family member X1 [Source:MGI Symbol;Acc:MGI:2429611]	9	44252716	44268599	15883	NA	850	730	712	642	1180	914	859	711	816.16	0.32	0.11	2.9	0.003783	0.04056
ENSMUSG00000024413	Npc1	NPC intracellular cholesterol transporter 1 [Source:MGI Symbol;Acc:MGI:1097712]	18	12189692	12236400	46708	NA	1980	1879	1688	1381	2521	2070	1944	2058	1926.75	0.32	0.11	3.06	0.002196	0.02826
ENSMUSG00000044250	Pced1b	PC-esterase domain containing 1B [Source:MGI Symbol;Acc:MGI:2446270]	15	97247106	97385680	138574	NA	466	349	300	329	518	477	416	375	399.1	0.32	0.1	3.11	0.001842	0.02513
ENSMUSG00000009291	Pttg1ip	pituitary tumor-transforming 1 interacting protein [Source:MGI Symbol;Acc:MGI:2652132]	10	77581719	77598732	17013	NA	4358	3534	3188	3111	4882	4048	4407	4090	3926.91	0.32	0.1	3.39	0.0007068	0.01321
ENSMUSG00000096054	Syne1	spectrin repeat containing, nuclear envelope 1 [Source:MGI Symbol;Acc:MGI:1927152]	10	5020916	5551482	530566	NA	1279	1205	1172	918	1636	1396	1434	1203	1272.6	0.32	0.11	2.9	0.00372	0.04014
ENSMUSG00000006273	Atp6v1b2	ATPase, H+ transporting, lysosomal V1 subunit B2 [Source:MGI Symbol;Acc:MGI:109618]	8	69088645	69113711	25066	NA	10784	8791	8031	7801	12693	10487	10196	9753	9731.99	0.31	0.08	3.8	0.0001459	0.004565
ENSMUSG00000039753	Fbxl5	F-box and leucine-rich repeat protein 5 [Source:MGI Symbol;Acc:MGI:2152883]	5	43744614	43821638	77024	NA	1171	1014	938	998	1338	1220	1228	1234	1137.56	0.31	0.08	3.94	8.211e-05	0.003014
ENSMUSG00000003721	Insig2	insulin induced gene 2 [Source:MGI Symbol;Acc:MGI:1920249]	1	121304352	121332589	28237	NA	408	340	320	331	452	389	442	420	386.36	0.31	0.11	2.9	0.003787	0.04056
ENSMUSG00000091512	Lamtor3	late endosomal/lysosomal adaptor, MAPK and MTOR activator 3 [Source:MGI Symbol;Acc:MGI:1929467]	3	137918505	137928900	10395	NA	1287	1146	1007	965	1611	1292	1253	1248	1216.76	0.31	0.09	3.44	0.0005768	0.01153
ENSMUSG00000039461	Tcta	T cell leukemia translocation altered gene [Source:MGI Symbol;Acc:MGI:1918829]	9	108302957	108306160	3203	NA	361	277	257	303	389	396	359	325	330.8	0.31	0.09	3.35	0.0008228	0.01465
ENSMUSG00000028960	Ube4b	ubiquitination factor E4B [Source:MGI Symbol;Acc:MGI:1927086]	4	149328415	149426749	98334	NA	1806	1503	1351	1258	1899	1767	1683	1871	1632.26	0.31	0.09	3.35	0.0008007	0.01437
ENSMUSG00000024527	Afg3l2	AFG3-like AAA ATPase 2 [Source:MGI Symbol;Acc:MGI:1916847]	18	67404766	67449166	44400	NA	1587	1574	1457	1349	1861	1857	1857	1663	1645.7	0.3	0.09	3.22	0.0013	0.02002
ENSMUSG00000024769	Cdc42bpg	CDC42 binding protein kinase gamma (DMPK-like) [Source:MGI Symbol;Acc:MGI:2652845]	19	6306455	6325652	19197	NA	610	552	492	519	765	638	623	608	597.09	0.3	0.09	3.48	0.0004929	0.01034
ENSMUSG00000040774	Cept1	choline/ethanolaminephosphotransferase 1 [Source:MGI Symbol;Acc:MGI:2139793]	3	106502259	106547802	45543	NA	1103	877	860	874	1182	1033	1185	1069	1018.58	0.3	0.1	3	0.00267	0.03245
ENSMUSG00000024150	Mcfd2	multiple coagulation factor deficiency 2 [Source:MGI Symbol;Acc:MGI:2183439]	17	87254657	87265935	11278	NA	1117	975	921	881	1411	1068	1129	1130	1072.35	0.3	0.1	3.19	0.001443	0.02141
ENSMUSG00000085148	Mir22hg	Mir22 host gene (non-protein coding) [Source:MGI Symbol;Acc:MGI:1914348]	11	75461538	75466676	5138	NA	430	371	325	351	502	425	466	400	406.54	0.3	0.1	2.89	0.003816	0.0408
ENSMUSG00000063268	Parp10	poly (ADP-ribose) polymerase family, member 10 [Source:MGI Symbol;Acc:MGI:3712326]	15	76231173	76243441	12268	NA	762	607	603	591	889	719	762	720	701.89	0.3	0.09	3.35	0.0007993	0.01437
ENSMUSG00000053581	Zfand2a	zinc finger, AN1-type domain 2A [Source:MGI Symbol;Acc:MGI:2140729]	5	139471210	139484549	13339	NA	781	695	671	628	939	808	808	800	762.13	0.3	0.08	3.69	0.0002232	0.006148
ENSMUSG00000032231	Anxa2	annexin A2 [Source:MGI Symbol;Acc:MGI:88246]	9	69453619	69491795	38176	NA	14222	13075	13169	12526	15053	17039	16988	14558	14545.6	0.29	0.1	2.92	0.003504	0.03872
ENSMUSG00000005087	Cd44	CD44 antigen [Source:MGI Symbol;Acc:MGI:88338]	2	102811140	102901665	90525	NA	6514	5651	5322	5731	6638	7852	6860	6593	6365.45	0.29	0.08	3.55	0.0003887	0.00877
ENSMUSG00000031095	Cul4b	cullin 4B [Source:MGI Symbol;Acc:MGI:1919834]	X	38533273	38576196	42923	NA	851	650	606	606	869	881	789	720	739.69	0.29	0.08	3.57	0.0003549	0.008276
ENSMUSG00000028975	Pex14	peroxisomal biogenesis factor 14 [Source:MGI Symbol;Acc:MGI:1927868]	4	148960534	149099876	139342	NA	701	570	578	515	707	832	701	610	646.67	0.29	0.09	3.11	0.001893	0.02564
ENSMUSG00000079523	Tmsb10	thymosin, beta 10 [Source:MGI Symbol;Acc:MGI:109146]	6	72957346	72958748	1402	NA	16879	13821	13251	12872	20376	15903	16989	15039	15523.3	0.29	0.09	3.22	0.001299	0.02002
ENSMUSG00000001891	Ugp2	UDP-glucose pyrophosphorylase 2 [Source:MGI Symbol;Acc:MGI:2183447]	11	21321137	21371201	50064	NA	1725	1566	1443	1458	2042	1703	1964	1764	1702.77	0.29	0.1	2.95	0.003164	0.03628
ENSMUSG00000030083	Abtb1	ankyrin repeat and BTB (POZ) domain containing 1 [Source:MGI Symbol;Acc:MGI:1933148]	6	88835913	88841984	6071	NA	755	672	623	719	916	867	828	719	758.09	0.28	0.09	3.29	0.0009883	0.01659
ENSMUSG00000031539	Ap3m2	adaptor-related protein complex 3, mu 2 subunit [Source:MGI Symbol;Acc:MGI:1929214]	8	22787353	22805622	18269	NA	514	382	424	452	554	598	445	521	482.12	0.28	0.09	3.23	0.001254	0.01957
ENSMUSG00000061132	Blnk	B cell linker [Source:MGI Symbol;Acc:MGI:96878]	19	40928926	40994535	65609	NA	1300	1091	1075	964	1394	1450	1373	1073	1206.13	0.28	0.1	2.88	0.004006	0.04202
ENSMUSG00000018707	Dync1h1	dynein cytoplasmic 1 heavy chain 1 [Source:MGI Symbol;Acc:MGI:103147]	12	110601451	110666945	65494	NA	8750	7609	7815	6116	10552	9225	8621	7863	8250.66	0.28	0.09	2.99	0.002828	0.03362
ENSMUSG00000028673	Fuca1	fucosidase, alpha-L- 1, tissue [Source:MGI Symbol;Acc:MGI:95593]	4	135920734	135940311	19577	NA	4544	3559	3457	3561	5009	4259	4556	4149	4110.04	0.28	0.08	3.41	0.0006422	0.0123
ENSMUSG00000030161	Gabarapl1	gamma-aminobutyric acid (GABA) A receptor-associated protein-like 1 [Source:MGI Symbol;Acc:MGI:1914980]	6	129533159	129542346	9187	NA	2737	2413	2204	2190	3258	2641	2644	2822	2598.21	0.28	0.08	3.26	0.001126	0.01813
ENSMUSG00000020387	Jade2	jade family PHD finger 2 [Source:MGI Symbol;Acc:MGI:1924151]	11	51813454	51857653	44199	NA	338	304	260	281	375	379	339	326	323.2	0.28	0.09	3.12	0.001785	0.02463
ENSMUSG00000033863	Klf9	Kruppel-like factor 9 [Source:MGI Symbol;Acc:MGI:1333856]	19	23141225	23166911	25686	NA	1196	869	866	789	1240	1059	1134	998	1010.31	0.28	0.1	2.8	0.00517	0.04922
ENSMUSG00000062901	Klhl24	kelch-like 24 [Source:MGI Symbol;Acc:MGI:1923035]	16	20097553	20127744	30191	NA	1349	1208	1133	1142	1358	1486	1485	1414	1318.5	0.28	0.1	2.88	0.003956	0.04183
ENSMUSG00000073725	Lmbrd1	LMBR1 domain containing 1 [Source:MGI Symbol;Acc:MGI:1915671]	1	24678629	24766301	87672	NA	947	865	814	702	1135	939	987	912	907.44	0.28	0.1	2.81	0.004978	0.04795
ENSMUSG00000032294	Pkm	pyruvate kinase, muscle [Source:MGI Symbol;Acc:MGI:97591]	9	59656367	59679375	23008	NA	40535	36443	37766	35963	44101	48362	47569	40166	41230.3	0.28	0.09	3.1	0.001919	0.02586
ENSMUSG00000040624	Plekhg1	pleckstrin homology domain containing, family G (with RhoGef domain) member 1 [Source:MGI Symbol;Acc:MGI:2676551]	10	3740363	3967303	226940	NA	628	576	525	546	675	772	591	691	621.92	0.28	0.09	3.18	0.001459	0.0216
ENSMUSG00000029217	Tec	tec protein tyrosine kinase [Source:MGI Symbol;Acc:MGI:98662]	5	72755715	72868483	112768	NA	1190	1014	1030	1015	1363	1270	1279	1142	1156.87	0.28	0.07	3.76	0.0001698	0.005083
ENSMUSG00000000275	Trim25	tripartite motif-containing 25 [Source:MGI Symbol;Acc:MGI:102749]	11	88999375	89020293	20918	NA	3250	2786	2789	2239	3421	3571	2956	3243	3009.73	0.28	0.09	3.22	0.00129	0.01994
ENSMUSG00000042675	Ypel3	yippee like 3 [Source:MGI Symbol;Acc:MGI:1913340]	7	126776954	126780514	3560	NA	932	751	697	787	959	1006	862	950	862.45	0.28	0.08	3.62	0.0002979	0.007448
ENSMUSG00000031996	Aplp2	amyloid beta (A4) precursor-like protein 2 [Source:MGI Symbol;Acc:MGI:88047]	9	31149556	31211815	62259	NA	13336	11138	10250	10793	12743	14603	13280	13005	12330.8	0.27	0.08	3.21	0.001338	0.02033
ENSMUSG00000022946	Dop1b	DOP1 leucine zipper like protein B [Source:MGI Symbol;Acc:MGI:1917278]	16	93711903	93810590	98687	NA	1175	964	961	843	1230	1208	1144	1079	1068.12	0.27	0.08	3.51	0.0004547	0.009806
ENSMUSG00000063856	Gpx1	glutathione peroxidase 1 [Source:MGI Symbol;Acc:MGI:104887]	9	108338902	108340343	1441	NA	14514	13304	12224	12088	16823	15199	15164	14422	14146.8	0.27	0.07	3.67	0.0002432	0.006473
ENSMUSG00000026792	Lrsam1	leucine rich repeat and sterile alpha motif containing 1 [Source:MGI Symbol;Acc:MGI:2684789]	2	32925215	32961614	36399	NA	465	359	343	404	518	496	404	445	425.43	0.27	0.08	3.19	0.001437	0.02137
ENSMUSG00000054387	Mdm4	transformed mouse 3T3 cell double minute 4 [Source:MGI Symbol;Acc:MGI:107934]	1	132959483	133030561	71078	NA	2355	1872	1907	1714	2468	2638	2052	2107	2118.46	0.27	0.07	4.08	4.527e-05	0.002001
ENSMUSG00000021910	Nisch	nischarin [Source:MGI Symbol;Acc:MGI:1928323]	14	31170929	31216946	46017	NA	4307	3750	3571	3141	4829	4407	4439	3859	4011.6	0.27	0.09	3.15	0.001625	0.02331
ENSMUSG00000058818	Pirb	paired Ig-like receptor B [Source:MGI Symbol;Acc:MGI:894311]	7	3711408	3720391	8983	NA	4214	3878	3796	3831	4766	4831	4705	4289	4273.09	0.27	0.08	3.51	0.0004541	0.009806
ENSMUSG00000024197	Plin3	perilipin 3 [Source:MGI Symbol;Acc:MGI:1914155]	17	56278961	56290511	11550	NA	2034	1594	1450	1534	2176	1934	1864	1817	1785.68	0.27	0.08	3.54	0.0003976	0.008864
ENSMUSG00000002105	Slc39a13	solute carrier family 39 (metal ion transporter), member 13 [Source:MGI Symbol;Acc:MGI:1915677]	2	91061790	91070417	8627	NA	545	385	422	425	626	524	477	475	479.91	0.27	0.09	3.08	0.002066	0.02716
ENSMUSG00000038301	Snx10	sorting nexin 10 [Source:MGI Symbol;Acc:MGI:1919232]	6	51523900	51590679	66779	NA	1362	1354	1304	1257	1592	1537	1544	1581	1439.01	0.27	0.09	2.81	0.004924	0.04779
ENSMUSG00000040813	Tex264	testis expressed gene 264 [Source:MGI Symbol;Acc:MGI:1096570]	9	106658745	106685927	27182	NA	748	636	628	597	875	713	791	721	710	0.27	0.09	2.91	0.003667	0.03988
ENSMUSG00000024897	Apba1	amyloid beta (A4) precursor protein binding, family A, member 1 [Source:MGI Symbol;Acc:MGI:1860297]	19	23758875	23949597	190722	NA	1096	849	800	797	1099	1121	979	941	951.62	0.26	0.07	3.55	0.0003818	0.008744
ENSMUSG00000020326	Ccng1	cyclin G1 [Source:MGI Symbol;Acc:MGI:102890]	11	40748551	40755311	6760	NA	4926	4153	3992	4092	5581	5138	4867	4600	4637.08	0.26	0.06	4.7	2.541e-06	0.0002351
ENSMUSG00000004317	Clcn5	chloride channel, voltage-sensitive 5 [Source:MGI Symbol;Acc:MGI:99486]	X	7153809	7319358	165549	NA	896	682	713	660	960	873	856	782	796.38	0.26	0.08	3.44	0.0005836	0.01161
ENSMUSG00000037868	Egr2	early growth response 2 [Source:MGI Symbol;Acc:MGI:95296]	10	67535474	67542188	6714	NA	4143	3156	3222	2902	4645	4131	3734	3326	3618.44	0.26	0.08	3.26	0.001103	0.01797
ENSMUSG00000022969	Il10rb	interleukin 10 receptor, beta [Source:MGI Symbol;Acc:MGI:109380]	16	91406163	91425834	19671	NA	815	725	706	647	946	871	788	805	782.65	0.26	0.07	3.77	0.0001661	0.005008
ENSMUSG00000010609	Psen2	presenilin 2 [Source:MGI Symbol;Acc:MGI:109284]	1	180227003	180263438	36435	NA	900	760	686	784	924	993	827	929	845.23	0.26	0.08	3.14	0.001684	0.0238
ENSMUSG00000024515	Smad4	SMAD family member 4 [Source:MGI Symbol;Acc:MGI:894293]	18	73639008	73703780	64772	NA	1487	1379	1222	1209	1573	1626	1389	1645	1434.35	0.26	0.09	2.91	0.003578	0.03929
ENSMUSG00000022451	Twf1	twinfilin actin binding protein 1 [Source:MGI Symbol;Acc:MGI:1100520]	15	94577950	94589889	11939	NA	1460	1209	1145	1104	1619	1408	1352	1397	1327.17	0.26	0.07	3.57	0.0003539	0.008276
ENSMUSG00000039770	Ypel5	yippee like 5 [Source:MGI Symbol;Acc:MGI:1916937]	17	72836703	72851195	14492	NA	1308	1171	1047	1132	1372	1383	1412	1301	1261.29	0.26	0.09	2.88	0.003972	0.04193
ENSMUSG00000028048	Gba	glucosidase, beta, acid [Source:MGI Symbol;Acc:MGI:95665]	3	89202927	89208966	6039	NA	2026	1683	1727	1595	2415	1991	1994	1835	1894.08	0.25	0.08	3.3	0.0009737	0.0164
ENSMUSG00000031822	Gse1	genetic suppressor element 1, coiled-coil protein [Source:MGI Symbol;Acc:MGI:1098275]	8	120228455	120581390	352935	NA	1381	1146	1203	1084	1602	1366	1409	1232	1294.14	0.25	0.08	2.99	0.002831	0.03362
ENSMUSG00000028581	Laptm5	lysosomal-associated protein transmembrane 5 [Source:MGI Symbol;Acc:MGI:108046]	4	130913124	130936141	23017	NA	21179	17934	18509	18316	24133	21958	22342	20229	20468.9	0.25	0.07	3.68	0.0002317	0.006308
ENSMUSG00000017119	Nbr1	NBR1, autophagy cargo receptor [Source:MGI Symbol;Acc:MGI:108498]	11	101552148	101581951	29803	NA	1859	1559	1366	1400	1851	1890	1750	1685	1658.56	0.25	0.08	3.15	0.00166	0.02361
ENSMUSG00000001441	Npepps	aminopeptidase puromycin sensitive [Source:MGI Symbol;Acc:MGI:1101358]	11	97205841	97280638	74797	NA	3219	2581	2410	2245	3573	2991	2995	2679	2811.2	0.25	0.09	2.85	0.004406	0.04448
ENSMUSG00000038507	Parp12	poly (ADP-ribose) polymerase family, member 12 [Source:MGI Symbol;Acc:MGI:2143990]	6	39086409	39118349	31940	NA	964	702	826	697	1079	936	848	869	857	0.25	0.08	3.12	0.001833	0.0251
ENSMUSG00000002233	Rhoc	ras homolog family member C [Source:MGI Symbol;Acc:MGI:106028]	3	104788374	104794459	6085	NA	2160	2015	1947	1997	2366	2418	2354	2373	2198.2	0.25	0.08	2.99	0.002775	0.03327
ENSMUSG00000027639	Samhd1	SAM domain and HD domain, 1 [Source:MGI Symbol;Acc:MGI:1927468]	2	157097532	157135265	37733	NA	11998	9718	9805	9734	12203	13145	11217	11418	11077.8	0.25	0.05	4.89	1.027e-06	0.000123
ENSMUSG00000031667	Aktip	thymoma viral proto-oncogene 1 interacting protein [Source:MGI Symbol;Acc:MGI:3693832]	8	91111783	91199976	88193	NA	399	337	361	324	433	429	392	399	382.08	0.24	0.08	2.96	0.003089	0.03566
ENSMUSG00000037993	Dhx38	DEAH (Asp-Glu-Ala-His) box polypeptide 38 [Source:MGI Symbol;Acc:MGI:1927617]	8	109548010	109565861	17851	NA	2007	1557	1505	1424	2090	1853	1879	1697	1737.39	0.24	0.08	2.94	0.00323	0.03659
ENSMUSG00000061689	Dlgap4	DLG associated protein 4 [Source:MGI Symbol;Acc:MGI:2138865]	2	156613704	156764363	150659	NA	1391	1223	1161	1131	1531	1478	1341	1341	1316.2	0.24	0.06	4.02	5.772e-05	0.002387
ENSMUSG00000033478	Fam160b1	family with sequence similarity 160, member B1 [Source:MGI Symbol;Acc:MGI:2147545]	19	57361008	57389594	28586	NA	867	634	629	597	832	874	767	691	729.07	0.24	0.09	2.85	0.004358	0.04434
ENSMUSG00000027881	Prpf38b	PRP38 pre-mRNA processing factor 38 (yeast) domain containing B [Source:MGI Symbol;Acc:MGI:1914171]	3	108902804	108911727	8923	NA	3301	2704	2637	2678	3268	3747	2820	3326	3037.05	0.24	0.07	3.26	0.001114	0.01807
ENSMUSG00000034591	Slc41a2	solute carrier family 41, member 2 [Source:MGI Symbol;Acc:MGI:2442940]	10	83230847	83337882	107035	NA	714	627	603	554	742	764	727	661	670.26	0.24	0.08	2.88	0.003922	0.04167
ENSMUSG00000019943	Atp2b1	ATPase, Ca++ transporting, plasma membrane 1 [Source:MGI Symbol;Acc:MGI:104653]	10	98914405	99026143	111738	NA	3304	2619	2695	2744	3313	3363	3209	3155	3033.25	0.23	0.07	3.5	0.0004601	0.009889
ENSMUSG00000067787	Blcap	bladder cancer associated protein [Source:MGI Symbol;Acc:MGI:1858907]	2	157556361	157571274	14913	NA	905	768	776	721	1033	961	858	813	847.58	0.23	0.06	3.62	0.0003002	0.00749
ENSMUSG00000020300	Cpeb4	cytoplasmic polyadenylation element binding protein 4 [Source:MGI Symbol;Acc:MGI:1914829]	11	31872210	31935634	63424	NA	1405	1199	1216	1127	1418	1496	1309	1456	1321.26	0.23	0.08	3.03	0.002427	0.03028
ENSMUSG00000057666	Gapdh	glyceraldehyde-3-phosphate dehydrogenase [Source:MGI Symbol;Acc:MGI:95640]	6	125161714	125166467	4753	NA	14757	12410	13330	12162	15052	15555	15469	14205	14057.8	0.23	0.08	2.87	0.004097	0.0424
ENSMUSG00000038342	Mlxip	MLX interacting protein [Source:MGI Symbol;Acc:MGI:2141183]	5	123394797	123457932	63135	NA	2665	2177	2075	1887	2888	2672	2322	2248	2343.55	0.23	0.07	3.2	0.001362	0.02057
ENSMUSG00000070780	Rbm47	RNA binding motif protein 47 [Source:MGI Symbol;Acc:MGI:2384294]	5	66016548	66173118	156570	NA	964	730	758	641	983	931	835	805	822.79	0.23	0.08	2.79	0.005314	0.04997
ENSMUSG00000049076	Acap2	ArfGAP with coiled-coil, ankyrin repeat and PH domains 2 [Source:MGI Symbol;Acc:MGI:1925868]	16	31092411	31201245	108834	NA	2049	1662	1606	1466	2097	2006	1897	1747	1801.79	0.22	0.07	3.02	0.002539	0.03121
ENSMUSG00000030695	Aldoa	aldolase A, fructose-bisphosphate [Source:MGI Symbol;Acc:MGI:87994]	7	126795233	126800751	5518	NA	39133	35250	35567	33636	41524	44030	41099	36959	38215.9	0.22	0.07	2.97	0.002982	0.03476
ENSMUSG00000032812	Arap1	ArfGAP with RhoGAP domain, ankyrin repeat and PH domain 1 [Source:MGI Symbol;Acc:MGI:1916960]	7	101348066	101412586	64520	NA	3526	3025	3014	2633	3843	3483	3507	3141	3250.47	0.22	0.08	2.8	0.005104	0.04877
ENSMUSG00000029714	Gigyf1	GRB10 interacting GYF protein 1 [Source:MGI Symbol;Acc:MGI:1888677]	5	137518547	137527935	9388	NA	1186	907	911	938	1257	1178	1054	1010	1045.55	0.22	0.06	3.58	0.0003464	0.008194
ENSMUSG00000022575	Gsdmd	gasdermin D [Source:MGI Symbol;Acc:MGI:1916396]	15	75862326	75867408	5082	NA	1966	1631	1683	1698	2166	2022	2022	1737	1854.34	0.22	0.07	2.93	0.003444	0.03839
ENSMUSG00000027087	Itgav	integrin alpha V [Source:MGI Symbol;Acc:MGI:96608]	2	83724396	83806916	82520	NA	1668	1383	1368	1270	1658	1649	1561	1607	1511.74	0.22	0.07	2.99	0.00279	0.03338
ENSMUSG00000027994	Mcub	mitochondrial calcium uniporter dominant negative beta subunit [Source:MGI Symbol;Acc:MGI:1914065]	3	129914959	129970206	55247	NA	1376	1064	1016	1117	1416	1405	1270	1122	1212.5	0.22	0.07	2.94	0.003315	0.03726
ENSMUSG00000032217	Rnf111	ring finger 111 [Source:MGI Symbol;Acc:MGI:1934919]	9	70425423	70503725	78302	NA	1494	1181	1176	1126	1445	1537	1360	1313	1318.85	0.22	0.07	3.27	0.001093	0.01783
ENSMUSG00000029426	Scarb2	scavenger receptor class B, member 2 [Source:MGI Symbol;Acc:MGI:1196458]	5	92441313	92506833	65520	NA	3213	2681	2437	2391	3082	3179	2888	3071	2849.59	0.22	0.08	2.82	0.004776	0.04682
ENSMUSG00000001065	Zfp276	zinc finger protein (C2H2 type) 276 [Source:MGI Symbol;Acc:MGI:1888495]	8	123254194	123269745	15551	NA	995	804	820	831	1075	1084	946	834	915.85	0.22	0.07	3.13	0.001736	0.02415
ENSMUSG00000026499	Acbd3	acyl-Coenzyme A binding domain containing 3 [Source:MGI Symbol;Acc:MGI:2181074]	1	180726042	180754204	28162	NA	1819	1392	1449	1332	1883	1720	1579	1578	1579.97	0.21	0.06	3.28	0.001049	0.01732
ENSMUSG00000026426	Arl8a	ADP-ribosylation factor-like 8A [Source:MGI Symbol;Acc:MGI:1915974]	1	135146823	135156269	9446	NA	1849	1561	1557	1462	2046	1906	1634	1693	1699.3	0.21	0.05	3.93	8.559e-05	0.003124
ENSMUSG00000001542	Ell2	elongation factor RNA polymerase II 2 [Source:MGI Symbol;Acc:MGI:2183438]	13	75706756	75772364	65608	NA	1258	1022	1040	960	1260	1313	1054	1234	1133.81	0.21	0.07	3	0.002732	0.03296
ENSMUSG00000027782	Kpna4	karyopherin (importin) alpha 4 [Source:MGI Symbol;Acc:MGI:1100848]	3	69067148	69127113	59965	NA	6119	4924	5213	5076	6252	6513	5354	6014	5642.78	0.21	0.05	3.86	0.000112	0.003783
ENSMUSG00000031447	Lamp1	lysosomal-associated membrane protein 1 [Source:MGI Symbol;Acc:MGI:96745]	8	13159160	13175338	16178	NA	23097	19049	18355	18506	24314	21954	22692	20472	20925.5	0.21	0.07	2.9	0.003682	0.03996
ENSMUSG00000023048	Prr13	proline rich 13 [Source:MGI Symbol;Acc:MGI:1913401]	15	102459027	102462806	3779	NA	5719	5163	4912	5492	6468	6685	5459	5706	5664.63	0.21	0.06	3.32	0.0009075	0.01568
ENSMUSG00000054455	Vapb	vesicle-associated membrane protein, associated protein B and C [Source:MGI Symbol;Acc:MGI:1928744]	2	173737510	173784336	46826	NA	3317	2800	2754	2641	3722	3134	3164	3004	3046.09	0.21	0.07	2.89	0.003909	0.04157
ENSMUSG00000032637	Atxn2l	ataxin 2-like [Source:MGI Symbol;Acc:MGI:2446242]	7	126491707	126503437	11730	NA	3709	3155	3188	2783	3937	3911	3408	3221	3386.32	0.2	0.06	3.12	0.001802	0.02478
ENSMUSG00000060802	B2m	beta-2 microglobulin [Source:MGI Symbol;Acc:MGI:88127]	2	122147685	122153083	5398	NA	28041	24302	23622	24471	30645	27720	26503	27783	26490.3	0.2	0.06	3.12	0.00179	0.02464
ENSMUSG00000027187	Cat	catalase [Source:MGI Symbol;Acc:MGI:88271]	2	103453848	103485160	31312	NA	3984	3180	3116	3160	3835	4061	3415	3757	3537.29	0.2	0.06	3.25	0.001161	0.01856
ENSMUSG00000025178	Pi4k2a	phosphatidylinositol 4-kinase type 2 alpha [Source:MGI Symbol;Acc:MGI:1934031]	19	42090434	42122218	31784	NA	3287	2730	2640	2424	3386	3130	2879	3022	2915.26	0.2	0.07	2.94	0.003249	0.03674
ENSMUSG00000031691	Tnpo2	transportin 2 (importin 3, karyopherin beta 2b) [Source:MGI Symbol;Acc:MGI:2384849]	8	85036914	85057583	20669	NA	2055	1588	1549	1589	2046	2074	1728	1747	1780.05	0.2	0.06	3.54	0.0003995	0.008892
ENSMUSG00000030847	Bag3	BCL2-associated athanogene 3 [Source:MGI Symbol;Acc:MGI:1352493]	7	128523615	128546981	23366	NA	850	677	702	734	894	871	761	781	777.88	0.19	0.06	3.05	0.002259	0.02878
ENSMUSG00000059486	Kbtbd2	kelch repeat and BTB (POZ) domain containing 2 [Source:MGI Symbol;Acc:MGI:2384811]	6	56777523	56797813	20290	NA	671	564	556	568	727	672	608	632	620.4	0.19	0.07	2.83	0.004698	0.04637
ENSMUSG00000031812	Map1lc3b	microtubule-associated protein 1 light chain 3 beta [Source:MGI Symbol;Acc:MGI:1914693]	8	121590360	121598760	8400	NA	3040	2506	2458	2511	3138	2895	2815	2881	2763.95	0.19	0.06	2.95	0.003198	0.03648
ENSMUSG00000012114	Med15	mediator complex subunit 15 [Source:MGI Symbol;Acc:MGI:2137379]	16	17651220	17722930	71710	NA	2025	1564	1584	1488	2087	1932	1756	1674	1747.3	0.19	0.06	3.09	0.002019	0.02665
ENSMUSG00000021457	Syk	spleen tyrosine kinase [Source:MGI Symbol;Acc:MGI:99515]	13	52583172	52648792	65620	NA	8739	7382	6936	6639	8676	8596	8060	7816	7802.84	0.19	0.07	2.92	0.003488	0.03868
ENSMUSG00000001472	Tcf25	transcription factor 25 (basic helix-loop-helix) [Source:MGI Symbol;Acc:MGI:1914105]	8	123373752	123403835	30083	NA	7612	6436	6439	6091	7601	8004	7236	6665	6963.66	0.18	0.06	2.96	0.003075	0.03554
ENSMUSG00000026749	Nek6	NIMA (never in mitosis gene a)-related expressed kinase 6 [Source:MGI Symbol;Acc:MGI:1891638]	2	38511642	38594606	82964	NA	4487	3832	3686	3593	4667	4654	3910	3973	4066.84	0.17	0.05	3.76	0.0001727	0.005132
ENSMUSG00000035011	Zbtb7a	zinc finger and BTB domain containing 7a [Source:MGI Symbol;Acc:MGI:1335091]	10	81135219	81152995	17776	NA	3045	2485	2476	2359	3006	3026	2648	2719	2699.69	0.17	0.05	3.33	0.0008818	0.01537
ENSMUSG00000024773	Atg2a	autophagy related 2A [Source:MGI Symbol;Acc:MGI:1916291]	19	6241667	6262335	20668	NA	1902	1556	1592	1484	1896	1898	1712	1636	1696.59	0.16	0.06	2.83	0.004635	0.04597
ENSMUSG00000034341	Wbp2	WW domain binding protein 2 [Source:MGI Symbol;Acc:MGI:104709]	11	116078572	116086995	8423	NA	2105	1750	1801	1693	2120	2133	1808	1922	1902.09	0.15	0.05	3	0.002718	0.03282
ENSMUSG00000026457	Adipor1	adiponectin receptor 1 [Source:MGI Symbol;Acc:MGI:1919924]	1	134415377	134433351	17974	NA	2943	2519	2397	2566	3081	2985	2566	2623	2689.41	0.14	0.05	2.82	0.004844	0.04727
ENSMUSG00000032504	Pdcd6ip	programmed cell death 6 interacting protein [Source:MGI Symbol;Acc:MGI:1333753]	9	113651743	113708259	56516	NA	5923	4860	4728	4674	5956	5601	5008	5014	5176.91	0.13	0.05	2.81	0.004932	0.04781

## Sheet: Down_regulated
ensembl id	symbol	description	chr	start	end	length	sequence	Ctrl_1	Ctrl_2	Ctrl_3	Ctrl_4	KO_1	KO_2	KO_3	KO_4	baseMean	log2FoldChange	lfcSE	stat	pvalue	padj
ENSMUSG00000021373	Cap2	CAP, adenylate cyclase-associated protein, 2 (yeast) [Source:MGI Symbol;Acc:MGI:1914502]	13	46501847	46650281	148434	NA	106	89	98	91	4	10	6	5	50.28	-2.75	0.2	-13.77	3.986e-43	5.251e-39
ENSMUSG00000111942	Gm5182	predicted gene 5182 [Source:MGI Symbol;Acc:MGI:3649174]	12	10152141	10158233	6092	NA	34	35	17	47	1	0	0	1	16.68	-1.77	0.23	-7.71	1.307e-14	1.722e-11
ENSMUSG00000009585	Apobec3	apolipoprotein B mRNA editing enzyme, catalytic polypeptide 3 [Source:MGI Symbol;Acc:MGI:1933111]	15	79891658	79915906	24248	NA	2750	3803	4221	2384	877	982	677	735	2043.48	-1.67	0.17	-9.79	1.225e-22	5.381e-19
ENSMUSG00000048498	Cd300e	CD300E molecule [Source:MGI Symbol;Acc:MGI:2387602]	11	115051916	115062177	10261	NA	85	75	172	219	18	29	21	29	81.27	-1.4	0.23	-6.14	8.129e-10	3.06e-07
ENSMUSG00000004665	Cnn2	calponin 2 [Source:MGI Symbol;Acc:MGI:105093]	10	79988583	79996062	7479	NA	6345	7550	7988	6629	1842	3203	1984	2292	4704.48	-1.37	0.16	-8.48	2.215e-17	4.851e-14
ENSMUSG00000024665	Fads2	fatty acid desaturase 2 [Source:MGI Symbol;Acc:MGI:1930079]	19	10064163	10101503	37340	NA	471	187	334	314	153	130	77	76	211.28	-1.2	0.19	-6.16	7.162e-10	2.859e-07
ENSMUSG00000045287	Rtn4rl1	reticulon 4 receptor-like 1 [Source:MGI Symbol;Acc:MGI:2661375]	11	75193782	75267769	73987	NA	87	54	105	91	37	29	14	27	54.64	-1.17	0.21	-5.64	1.692e-08	3.537e-06
ENSMUSG00000043298	Smco3	single-pass membrane protein with coiled-coil domains 3 [Source:MGI Symbol;Acc:MGI:2443451]	6	136829926	136835452	5526	NA	132	91	151	165	45	54	14	45	85.94	-1.17	0.22	-5.41	6.274e-08	1.181e-05
ENSMUSG00000028927	Padi2	peptidyl arginine deiminase, type II [Source:MGI Symbol;Acc:MGI:1338892]	4	140906343	140952586	46243	NA	2304	1260	2462	1617	590	1077	528	593	1278.76	-1.13	0.19	-6	2.008e-09	6.298e-07
ENSMUSG00000000303	Cdh1	cadherin 1 [Source:MGI Symbol;Acc:MGI:88354]	8	106603350	106670246	66896	NA	1101	838	1469	1550	466	627	324	510	854.04	-1.08	0.19	-5.8	6.574e-09	1.768e-06
ENSMUSG00000045394	Epcam	epithelial cell adhesion molecule [Source:MGI Symbol;Acc:MGI:106653]	17	87635978	87651106	15128	NA	144	172	62	332	16	38	16	52	104.03	-1.07	0.23	-4.67	3.019e-06	0.0002651
ENSMUSG00000028989	Angptl7	angiopoietin-like 7 [Source:MGI Symbol;Acc:MGI:3605801]	4	148495182	148500460	5278	NA	46	22	48	68	0	12	2	1	24.47	-1.01	0.22	-4.64	3.533e-06	0.0003042
ENSMUSG00000025432	Avil	advillin [Source:MGI Symbol;Acc:MGI:1333798]	10	127000708	127020994	20286	NA	330	275	524	655	118	240	57	136	290.08	-1.01	0.23	-4.45	8.736e-06	0.0005964
ENSMUSG00000099375	Gm28187	predicted gene 28187 [Source:MGI Symbol;Acc:MGI:5578893]	1	101892957	101895091	2134	NA	165	89	128	89	43	69	45	36	81.07	-0.98	0.19	-5.2	2.042e-07	3.165e-05
ENSMUSG00000005947	Itgae	integrin alpha E, epithelial-associated [Source:MGI Symbol;Acc:MGI:1298377]	11	73090582	73147446	56864	NA	1558	1456	1821	1530	565	985	219	598	1076.35	-0.98	0.21	-4.6	4.205e-06	0.0003544
ENSMUSG00000028655	Mfsd2a	major facilitator superfamily domain containing 2A [Source:MGI Symbol;Acc:MGI:1923824]	4	122946849	122961188	14339	NA	116	90	131	137	47	78	24	29	80.21	-0.98	0.21	-4.59	4.471e-06	0.0003705
ENSMUSG00000055745	Rtl6	retrotransposon Gag like 6 [Source:MGI Symbol;Acc:MGI:2675858]	15	84553397	84557823	4426	NA	88	151	196	80	44	53	49	34	87.01	-0.98	0.22	-4.48	7.292e-06	0.0005279
ENSMUSG00000100182	1810006J02Rik	RIKEN cDNA 1810006J02 gene [Source:MGI Symbol;Acc:MGI:1916280]	1	98131455	98144655	13200	NA	16	28	24	17	5	8	4	6	13.49	-0.95	0.23	-4.13	3.571e-05	0.001709
ENSMUSG00000038115	Ano2	anoctamin 2 [Source:MGI Symbol;Acc:MGI:2387214]	6	125690418	126040126	349708	NA	43	22	37	58	6	19	2	9	24.05	-0.95	0.23	-4.14	3.541e-05	0.001702
ENSMUSG00000074695	Il22	interleukin 22 [Source:MGI Symbol;Acc:MGI:1355307]	10	118204941	118210047	5106	NA	47	25	26	26	4	18	3	6	18.73	-0.93	0.23	-4.02	5.735e-05	0.002384
ENSMUSG00000021253	Tgfb3	transforming growth factor, beta 3 [Source:MGI Symbol;Acc:MGI:98727]	12	86056744	86079041	22297	NA	74	54	132	102	13	33	13	43	57.85	-0.93	0.23	-4.03	5.514e-05	0.002336
ENSMUSG00000034413	Neurl1b	neuralized E3 ubiquitin protein ligase 1B [Source:MGI Symbol;Acc:MGI:3643092]	17	26414828	26446349	31521	NA	72	62	81	84	36	37	29	33	53.83	-0.92	0.18	-5.24	1.584e-07	2.577e-05
ENSMUSG00000036106	Prr5	proline rich 5 (renal) [Source:MGI Symbol;Acc:MGI:1924714]	15	84669619	84703673	34054	NA	99	107	178	159	40	79	22	55	91.98	-0.92	0.22	-4.15	3.344e-05	0.001626
ENSMUSG00000051339	2900026A02Rik	RIKEN cDNA 2900026A02 gene [Source:MGI Symbol;Acc:MGI:1920194]	5	113086322	113221236	134914	NA	316	244	351	346	138	194	132	138	230.24	-0.91	0.15	-6.11	1.026e-09	3.753e-07
ENSMUSG00000062542	Syt9	synaptotagmin IX [Source:MGI Symbol;Acc:MGI:1926373]	7	107370727	107548656	177929	NA	174	100	179	192	61	97	41	74	113.14	-0.91	0.2	-4.53	5.796e-06	0.0004492
ENSMUSG00000030376	Slc8a2	solute carrier family 8 (sodium/calcium exchanger), member 2 [Source:MGI Symbol;Acc:MGI:107996]	7	16129825	16161063	31238	NA	90	55	84	81	38	49	15	28	53.85	-0.9	0.21	-4.37	1.247e-05	0.0007535
ENSMUSG00000110537	Gm4316	predicted gene 4316 [Source:MGI Symbol;Acc:MGI:3782497]	8	123165254	123178765	13511	NA	193	60	179	171	35	95	35	27	96.85	-0.89	0.23	-3.89	9.939e-05	0.003504
ENSMUSG00000036523	Greb1	gene regulated by estrogen in breast cancer protein [Source:MGI Symbol;Acc:MGI:2149712]	12	16670614	16800886	130272	NA	81	118	121	142	28	55	46	59	81.73	-0.88	0.21	-4.11	3.9e-05	0.001806
ENSMUSG00000103865	Gm37416	predicted gene, 37416 [Source:MGI Symbol;Acc:MGI:5610644]	2	16023107	16023425	318	NA	202	125	243	217	103	119	78	66	142.19	-0.87	0.18	-4.74	2.124e-06	0.0002089
ENSMUSG00000020493	Prr11	proline rich 11 [Source:MGI Symbol;Acc:MGI:2444496]	11	87089152	87108708	19556	NA	393	274	323	329	229	190	121	119	242.48	-0.87	0.15	-5.83	5.404e-09	1.582e-06
ENSMUSG00000097908	4933404O12Rik	RIKEN cDNA 4933404O12 gene [Source:MGI Symbol;Acc:MGI:1914002]	5	136919145	136937112	17967	NA	61	53	59	40	33	18	20	24	37.99	-0.86	0.2	-4.36	1.315e-05	0.0007862
ENSMUSG00000035365	Parpbp	PARP1 binding protein [Source:MGI Symbol;Acc:MGI:1922567]	10	88091431	88146941	55510	NA	149	81	113	106	76	59	34	44	80.76	-0.85	0.18	-4.72	2.404e-06	0.0002279
ENSMUSG00000033952	Aspm	abnormal spindle microtubule assembly [Source:MGI Symbol;Acc:MGI:1334448]	1	139454771	139494091	39320	NA	445	304	338	301	253	203	119	107	252.63	-0.84	0.18	-4.77	1.825e-06	0.0001924
ENSMUSG00000026605	Cenpf	centromere protein F [Source:MGI Symbol;Acc:MGI:1313302]	1	189640605	189688086	47481	NA	608	396	537	410	369	245	185	152	354.82	-0.84	0.18	-4.78	1.79e-06	0.0001902
ENSMUSG00000026622	Nek2	NIMA (never in mitosis gene a)-related expressed kinase 2 [Source:MGI Symbol;Acc:MGI:109359]	1	191821443	191833050	11607	NA	318	212	253	245	172	165	93	84	188.6	-0.84	0.16	-5.12	3.067e-07	4.392e-05
ENSMUSG00000058728	Cd300c	CD300C molecule [Source:MGI Symbol;Acc:MGI:3032626]	11	114956115	114969157	13042	NA	150	191	358	247	62	137	48	117	163.92	-0.83	0.23	-3.68	0.0002351	0.00636
ENSMUSG00000021485	Mxd3	Max dimerization protein 3 [Source:MGI Symbol;Acc:MGI:104987]	13	55325167	55329823	4656	NA	129	73	112	106	79	50	33	27	74.32	-0.83	0.2	-4.06	4.961e-05	0.002157
ENSMUSG00000027306	Nusap1	nucleolar and spindle associated protein 1 [Source:MGI Symbol;Acc:MGI:2675669]	2	119618297	119651244	32947	NA	748	530	634	638	472	358	248	243	475	-0.83	0.15	-5.71	1.123e-08	2.74e-06
ENSMUSG00000001467	Cyp51	cytochrome P450, family 51 [Source:MGI Symbol;Acc:MGI:106040]	5	4081144	4104746	23602	NA	2502	1855	2241	2408	1086	1585	891	1163	1694.71	-0.82	0.14	-6.05	1.468e-09	4.837e-07
ENSMUSG00000068735	Trp53i11	transformation related protein 53 inducible protein 11 [Source:MGI Symbol;Acc:MGI:2670995]	2	93187547	93201759	14212	NA	2736	1818	3163	2971	1279	1892	924	1233	1976.78	-0.82	0.17	-4.74	2.153e-06	0.0002102
ENSMUSG00000028435	Aqp3	aquaporin 3 [Source:MGI Symbol;Acc:MGI:1333777]	4	41092721	41098183	5462	NA	182	193	241	313	120	132	71	125	171.52	-0.81	0.19	-4.21	2.542e-05	0.001352
ENSMUSG00000040204	Pclaf	PCNA clamp associated factor [Source:MGI Symbol;Acc:MGI:1915276]	9	65890236	65903266	13030	NA	878	666	802	966	631	472	304	249	610.42	-0.81	0.18	-4.45	8.578e-06	0.0005886
ENSMUSG00000027715	Ccna2	cyclin A2 [Source:MGI Symbol;Acc:MGI:108069]	3	36564864	36572150	7286	NA	1246	794	929	869	779	509	316	320	702.55	-0.8	0.18	-4.41	1.054e-05	0.0006741
ENSMUSG00000004791	Pgf	placental growth factor [Source:MGI Symbol;Acc:MGI:105095]	12	85166634	85177790	11156	NA	86	106	191	205	62	75	53	67	106.01	-0.8	0.22	-3.71	0.0002041	0.005782
ENSMUSG00000085058	8030453O22Rik	RIKEN cDNA 8030453O22 gene [Source:MGI Symbol;Acc:MGI:1924459]	6	39527512	39544486	16974	NA	63	38	68	60	29	35	17	27	41.48	-0.79	0.2	-3.96	7.463e-05	0.002842
ENSMUSG00000042523	Dnal1	dynein, axonemal, light chain 1 [Source:MGI Symbol;Acc:MGI:1921462]	12	84114365	84147498	33133	NA	186	166	270	226	108	142	81	103	159.11	-0.79	0.18	-4.46	8.146e-06	0.0005678
ENSMUSG00000064193	Gm4735	predicted gene 4735 [Source:MGI Symbol;Acc:MGI:3645521]	2	80837140	80838442	1302	NA	324	265	434	396	110	302	105	89	249.93	-0.79	0.22	-3.6	0.0003192	0.007717
ENSMUSG00000030346	Rad51ap1	RAD51 associated protein 1 [Source:MGI Symbol;Acc:MGI:1098224]	6	126923049	126939587	16538	NA	294	238	291	300	196	159	84	147	210.66	-0.79	0.16	-4.8	1.567e-06	0.0001697
ENSMUSG00000034833	Tespa1	thymocyte expressed, positive selection associated 1 [Source:MGI Symbol;Acc:MGI:1914846]	10	130322869	130364111	41242	NA	160	132	211	150	94	113	31	62	117.14	-0.79	0.21	-3.72	0.0002014	0.005729
ENSMUSG00000016028	Celsr1	cadherin, EGF LAG seven-pass G-type receptor 1 [Source:MGI Symbol;Acc:MGI:1100883]	15	85898928	86033777	134849	NA	26	62	65	67	22	30	19	19	39.01	-0.78	0.23	-3.48	0.0005089	0.01054
ENSMUSG00000034926	Dhcr24	24-dehydrocholesterol reductase [Source:MGI Symbol;Acc:MGI:1922004]	4	106561037	106589113	28076	NA	3694	2534	2932	2667	2006	1701	1577	1229	2254.76	-0.78	0.11	-7.09	1.332e-12	1.254e-09
ENSMUSG00000021176	Efcab11	EF-hand calcium binding domain 11 [Source:MGI Symbol;Acc:MGI:1926017]	12	99693044	99884439	191395	NA	49	51	54	51	27	35	13	24	37.56	-0.78	0.2	-3.88	0.0001062	0.003656
ENSMUSG00000022456	Sept3	septin 3 [Source:MGI Symbol;Acc:MGI:1345148]	15	82274892	82294574	19682	NA	33	24	49	74	12	24	4	16	29.32	-0.77	0.23	-3.34	0.0008303	0.01472
ENSMUSG00000068101	Cenpm	centromere protein M [Source:MGI Symbol;Acc:MGI:1913820]	15	82233778	82244748	10970	NA	100	64	80	61	49	46	35	26	56.42	-0.76	0.18	-4.28	1.86e-05	0.001047
ENSMUSG00000039187	Fanci	Fanconi anemia, complementation group I [Source:MGI Symbol;Acc:MGI:2384790]	7	79391928	79450264	58336	NA	149	99	108	125	90	69	53	35	89.12	-0.76	0.18	-4.2	2.686e-05	0.001395
ENSMUSG00000012443	Kif11	kinesin family member 11 [Source:MGI Symbol;Acc:MGI:1098231]	19	37376402	37421859	45457	NA	1012	656	713	710	637	443	249	222	565.1	-0.76	0.19	-3.94	8.094e-05	0.002987
ENSMUSG00000036606	Plxnb2	plexin B2 [Source:MGI Symbol;Acc:MGI:2154239]	15	89155548	89180788	25240	NA	120	174	181	121	83	47	78	80	110.78	-0.76	0.2	-3.77	0.0001633	0.004934
ENSMUSG00000023015	Racgap1	Rac GTPase-activating protein 1 [Source:MGI Symbol;Acc:MGI:1349423]	15	99620495	99651656	31161	NA	973	663	695	725	629	426	252	313	571.27	-0.76	0.17	-4.44	8.83e-06	0.0005997
ENSMUSG00000036223	Ska1	spindle and kinetochore associated complex subunit 1 [Source:MGI Symbol;Acc:MGI:1913718]	18	74195298	74207818	12520	NA	109	63	104	76	64	53	23	25	62.98	-0.76	0.21	-3.63	0.0002834	0.007207
ENSMUSG00000055235	Wdr86	WD repeat domain 86 [Source:MGI Symbol;Acc:MGI:1915466]	5	24711737	24730727	18990	NA	405	341	416	448	264	272	148	199	307.82	-0.76	0.15	-5.24	1.636e-07	2.629e-05
ENSMUSG00000016494	Cd34	CD34 antigen [Source:MGI Symbol;Acc:MGI:88329]	1	194938818	194961279	22461	NA	1217	579	878	759	723	411	290	280	623.8	-0.75	0.2	-3.82	0.0001354	0.004298
ENSMUSG00000039953	Clstn1	calsyntenin 1 [Source:MGI Symbol;Acc:MGI:1929895]	4	149586467	149648899	62432	NA	1548	1124	1827	1955	614	1418	429	611	1174.42	-0.75	0.21	-3.5	0.0004567	0.009832
ENSMUSG00000030409	Dmpk	dystrophia myotonica-protein kinase [Source:MGI Symbol;Acc:MGI:94906]	7	19083848	19093821	9973	NA	68	56	94	168	21	69	17	13	62.77	-0.75	0.23	-3.27	0.001058	0.01745
ENSMUSG00000036395	Glb1l2	galactosidase, beta 1-like 2 [Source:MGI Symbol;Acc:MGI:2388283]	9	26763043	26806468	43425	NA	33	13	24	18	7	8	2	12	14.22	-0.75	0.23	-3.24	0.001194	0.01899
ENSMUSG00000020330	Hmmr	hyaluronan mediated motility receptor (RHAMM) [Source:MGI Symbol;Acc:MGI:104667]	11	40701394	40733422	32028	NA	537	400	453	375	374	233	179	151	330.78	-0.75	0.17	-4.26	2.038e-05	0.001119
ENSMUSG00000025491	Ifitm1	interferon induced transmembrane protein 1 [Source:MGI Symbol;Acc:MGI:1915963]	7	140967220	140969825	2605	NA	19624	14725	22829	23871	9971	13811	7226	11913	15362.9	-0.75	0.17	-4.38	1.177e-05	0.0007213
ENSMUSG00000030124	Lag3	lymphocyte-activation gene 3 [Source:MGI Symbol;Acc:MGI:106588]	6	124904360	124911705	7345	NA	80	54	77	83	32	58	22	32	53.89	-0.75	0.2	-3.69	0.0002255	0.006175
ENSMUSG00000033209	Ttc28	tetratricopeptide repeat domain 28 [Source:MGI Symbol;Acc:MGI:2140873]	5	110879802	111289780	409978	NA	144	69	120	91	72	65	33	42	77.45	-0.75	0.19	-3.85	0.0001202	0.00398
ENSMUSG00000006398	Cdc20	cell division cycle 20 [Source:MGI Symbol;Acc:MGI:1859866]	4	118432900	118437352	4452	NA	567	322	438	453	353	270	158	153	331.19	-0.74	0.18	-4.1	4.159e-05	0.001883
ENSMUSG00000033350	Chst2	carbohydrate sulfotransferase 2 [Source:MGI Symbol;Acc:MGI:1891160]	9	95399291	95406722	7431	NA	188	175	255	196	118	81	41	139	148.05	-0.74	0.21	-3.44	0.0005891	0.01165
ENSMUSG00000034675	Dbn1	drebrin 1 [Source:MGI Symbol;Acc:MGI:1931838]	13	55473428	55488111	14683	NA	113	108	201	193	37	90	24	89	106.71	-0.74	0.23	-3.22	0.001297	0.02002
ENSMUSG00000041220	Elovl6	ELOVL family member 6, elongation of long chain fatty acids (yeast) [Source:MGI Symbol;Acc:MGI:2156528]	3	129532354	129638495	106141	NA	239	145	160	128	118	105	67	70	125.8	-0.74	0.17	-4.45	8.426e-06	0.0005812
ENSMUSG00000006445	Epha2	Eph receptor A2 [Source:MGI Symbol;Acc:MGI:95278]	4	141301239	141329384	28145	NA	74	63	111	97	49	50	36	41	64.73	-0.74	0.19	-3.9	9.658e-05	0.003421
ENSMUSG00000019773	Fbxo5	F-box protein 5 [Source:MGI Symbol;Acc:MGI:1914391]	10	5799159	5805600	6441	NA	246	148	186	187	161	89	77	77	143.24	-0.74	0.18	-4.16	3.17e-05	0.001576
ENSMUSG00000030677	Kif22	kinesin family member 22 [Source:MGI Symbol;Acc:MGI:109233]	7	127027728	127042471	14743	NA	480	329	374	354	327	207	145	143	288.44	-0.74	0.17	-4.3	1.729e-05	0.0009945
ENSMUSG00000032254	Kif23	kinesin family member 23 [Source:MGI Symbol;Acc:MGI:1919069]	9	61915904	61946774	30870	NA	669	439	533	527	441	324	213	199	409.2	-0.74	0.16	-4.47	7.764e-06	0.0005499
ENSMUSG00000030154	Klrb1f	killer cell lectin-like receptor subfamily B member 1F [Source:MGI Symbol;Acc:MGI:2442965]	6	129045900	129057464	11564	NA	168	99	123	138	73	99	62	42	98.48	-0.74	0.18	-4.1	4.19e-05	0.001891
ENSMUSG00000041431	Ccnb1	cyclin B1 [Source:MGI Symbol;Acc:MGI:88302]	13	100778649	100786570	7921	NA	601	452	487	407	413	283	178	167	365.18	-0.73	0.18	-4.07	4.656e-05	0.002052
ENSMUSG00000032218	Ccnb2	cyclin B2 [Source:MGI Symbol;Acc:MGI:88311]	9	70407691	70421547	13856	NA	648	396	522	510	421	324	171	188	388.16	-0.73	0.18	-4.02	5.846e-05	0.002392
ENSMUSG00000023505	Cdca3	cell division cycle associated 3 [Source:MGI Symbol;Acc:MGI:1315198]	6	124829546	124833701	4155	NA	522	349	450	420	369	219	172	186	329.46	-0.73	0.16	-4.46	8.347e-06	0.0005788
ENSMUSG00000030707	Coro1a	coronin, actin binding protein 1A [Source:MGI Symbol;Acc:MGI:1345961]	7	126699772	126707787	8015	NA	14098	12655	13445	12194	8955	8460	6820	6335	10253.9	-0.73	0.08	-9.46	3.003e-21	9.891e-18
ENSMUSG00000015377	Dennd6b	DENN/MADD domain containing 6B [Source:MGI Symbol;Acc:MGI:1916690]	15	89182212	89196496	14284	NA	61	66	63	57	42	42	15	26	45.8	-0.73	0.2	-3.63	0.0002802	0.007141
ENSMUSG00000012350	Ehf	ets homologous factor [Source:MGI Symbol;Acc:MGI:1270840]	2	103263432	103303278	39846	NA	130	125	168	199	46	91	40	106	112.97	-0.73	0.22	-3.31	0.0009448	0.01609
ENSMUSG00000036264	Fstl4	follistatin-like 4 [Source:MGI Symbol;Acc:MGI:2443199]	11	52764633	53188538	423905	NA	49	36	56	109	5	24	12	32	40.46	-0.73	0.23	-3.19	0.001429	0.02132
ENSMUSG00000051065	Mb21d2	Mab-21 domain containing 2 [Source:MGI Symbol;Acc:MGI:1917028]	16	28826175	28929698	103523	NA	238	187	221	218	132	159	91	106	166.65	-0.73	0.13	-5.55	2.854e-08	5.612e-06
ENSMUSG00000031129	Slc9a9	solute carrier family 9 (sodium/hydrogen exchanger), member 9 [Source:MGI Symbol;Acc:MGI:2679732]	9	94669908	95230445	560537	NA	405	183	377	294	227	88	120	165	228.13	-0.73	0.21	-3.49	0.0004755	0.01007
ENSMUSG00000047719	Ubiad1	UbiA prenyltransferase domain containing 1 [Source:MGI Symbol;Acc:MGI:1918957]	4	148434494	148444771	10277	NA	382	227	300	282	170	241	113	117	224	-0.73	0.17	-4.25	2.156e-05	0.001174
ENSMUSG00000050108	Bpifc	BPI fold containing family C [Source:MGI Symbol;Acc:MGI:3026884]	10	85959339	86011895	52556	NA	65	69	80	74	36	36	36	45	55.06	-0.72	0.18	-3.97	7.104e-05	0.002745
ENSMUSG00000044201	Cdc25c	cell division cycle 25C [Source:MGI Symbol;Acc:MGI:88350]	18	34732996	34751533	18537	NA	72	62	60	63	58	24	20	24	47	-0.72	0.21	-3.41	0.0006379	0.01227
ENSMUSG00000035683	Melk	maternal embryonic leucine zipper kinase [Source:MGI Symbol;Acc:MGI:106924]	4	44300875	44364675	63800	NA	415	275	348	345	254	224	144	168	266.82	-0.72	0.13	-5.47	4.626e-08	8.834e-06
ENSMUSG00000026683	Nuf2	NUF2, NDC80 kinetochore complex component [Source:MGI Symbol;Acc:MGI:1914227]	1	169497933	169531464	33531	NA	413	252	280	310	283	143	108	118	232.57	-0.72	0.19	-3.73	0.0001902	0.005533
ENSMUSG00000022439	Parvg	parvin, gamma [Source:MGI Symbol;Acc:MGI:2158329]	15	84324025	84342978	18953	NA	2650	2355	2914	2511	1976	1636	1260	1168	2034.57	-0.72	0.12	-5.81	6.381e-09	1.752e-06
ENSMUSG00000038943	Prc1	protein regulator of cytokinesis 1 [Source:MGI Symbol;Acc:MGI:1858961]	7	80294449	80316259	21810	NA	886	644	721	638	628	400	291	236	543.49	-0.72	0.18	-4.03	5.691e-05	0.002373
ENSMUSG00000037071	Scd1	stearoyl-Coenzyme A desaturase 1 [Source:MGI Symbol;Acc:MGI:98239]	19	44394450	44407709	13259	NA	2283	1027	1174	1029	787	911	646	581	1024.07	-0.72	0.17	-4.2	2.644e-05	0.001388
ENSMUSG00000028175	Depdc1a	DEP domain containing 1a [Source:MGI Symbol;Acc:MGI:1923381]	3	159495432	159529955	34523	NA	114	65	77	84	71	41	35	26	62.56	-0.71	0.2	-3.58	0.0003387	0.008055
ENSMUSG00000044708	Kcnj10	potassium inwardly-rectifying channel, subfamily J, member 10 [Source:MGI Symbol;Acc:MGI:1194504]	1	172341209	172374085	32876	NA	125	132	118	107	101	45	39	65	90.39	-0.71	0.2	-3.58	0.0003485	0.008228
ENSMUSG00000032221	Mns1	meiosis-specific nuclear structural protein 1 [Source:MGI Symbol;Acc:MGI:107933]	9	72438010	72462025	24015	NA	43	45	57	95	20	47	16	12	41.59	-0.71	0.23	-3.09	0.001974	0.02639
ENSMUSG00000051457	Spn	sialophorin [Source:MGI Symbol;Acc:MGI:98384]	7	127132231	127137823	5592	NA	3507	2785	3713	3313	1961	2407	1712	1676	2606.65	-0.71	0.11	-6.45	1.105e-10	6.064e-08
ENSMUSG00000047821	Trim16	tripartite motif-containing 16 [Source:MGI Symbol;Acc:MGI:2137356]	11	62820230	62850808	30578	NA	104	117	145	163	83	85	57	63	101.68	-0.71	0.18	-3.96	7.618e-05	0.002884
ENSMUSG00000043487	Acot6	acyl-CoA thioesterase 6 [Source:MGI Symbol;Acc:MGI:1921287]	12	84100653	84111349	10696	NA	330	296	471	425	191	307	109	194	287.63	-0.7	0.2	-3.47	0.0005136	0.01062
ENSMUSG00000017716	Birc5	baculoviral IAP repeat-containing 5 [Source:MGI Symbol;Acc:MGI:1203517]	11	117849250	117855743	6493	NA	548	351	476	462	395	280	139	170	344.6	-0.7	0.19	-3.66	0.0002527	0.006659
ENSMUSG00000052013	Btla	B and T lymphocyte associated [Source:MGI Symbol;Acc:MGI:2658978]	16	45224314	45252895	28581	NA	517	524	836	522	330	419	161	350	453.6	-0.7	0.2	-3.48	0.0005046	0.0105
ENSMUSG00000025153	Fasn	fatty acid synthase [Source:MGI Symbol;Acc:MGI:95485]	11	120805845	120824547	18702	NA	4142	2831	3806	3322	2569	2407	1603	1664	2746.27	-0.7	0.12	-5.85	4.892e-09	1.465e-06
ENSMUSG00000110298	Gm8189	predicted gene 8189 [Source:MGI Symbol;Acc:MGI:3779786]	19	8473312	8541798	68486	NA	25	5	15	23	5	8	2	3	10.38	-0.7	0.22	-3.09	0.001978	0.02639
ENSMUSG00000036768	Kif15	kinesin family member 15 [Source:MGI Symbol;Acc:MGI:1098258]	9	122951045	123018733	67688	NA	543	322	486	386	358	249	154	197	329.6	-0.7	0.17	-4.06	5.013e-05	0.002172
ENSMUSG00000055193	Klk15	kallikrein related-peptidase 15 [Source:MGI Symbol;Acc:MGI:2447533]	7	43933739	43939639	5900	NA	51	53	86	97	30	45	29	37	53.52	-0.7	0.21	-3.27	0.001072	0.0176
ENSMUSG00000023022	Lima1	LIM domain and actin binding 1 [Source:MGI Symbol;Acc:MGI:1920992]	15	99778469	99875456	96987	NA	2371	2642	2621	1561	1337	1189	930	1578	1766.71	-0.7	0.17	-4.03	5.635e-05	0.002373
ENSMUSG00000052512	Nav2	neuron navigator 2 [Source:MGI Symbol;Acc:MGI:2183691]	7	48908715	49610090	701375	NA	164	163	241	194	94	129	99	101	147.65	-0.7	0.17	-4.11	3.907e-05	0.001806
ENSMUSG00000040016	Ptger3	prostaglandin E receptor 3 (subtype EP3) [Source:MGI Symbol;Acc:MGI:97795]	3	157566891	157645888	78997	NA	31	23	36	37	15	20	10	16	23.26	-0.7	0.22	-3.23	0.001223	0.01926
ENSMUSG00000046668	Cxxc5	CXXC finger 5 [Source:MGI Symbol;Acc:MGI:1914643]	18	35829817	35861687	31870	NA	1100	812	1064	868	568	753	436	495	750.93	-0.69	0.13	-5.37	8.021e-08	1.488e-05
ENSMUSG00000027326	Knl1	kinetochore scaffold 1 [Source:MGI Symbol;Acc:MGI:1923714]	2	119047118	119105501	58383	NA	415	285	295	259	267	175	125	133	238.72	-0.69	0.17	-4.19	2.802e-05	0.001433
ENSMUSG00000098318	Lockd	lncRNA downstream of Cdkn1b [Source:MGI Symbol;Acc:MGI:1915081]	6	134929091	134956798	27707	NA	69	41	55	39	37	27	23	19	37.89	-0.69	0.2	-3.5	0.0004638	0.009936
ENSMUSG00000021636	Marveld2	MARVEL (membrane-associating) domain containing 2 [Source:MGI Symbol;Acc:MGI:2446166]	13	100595956	100616971	21015	NA	124	119	140	66	52	70	52	62	84.81	-0.69	0.19	-3.61	0.0003117	0.007691
ENSMUSG00000042029	Ncapg2	non-SMC condensin II complex, subunit G2 [Source:MGI Symbol;Acc:MGI:1923294]	12	116405401	116463731	58330	NA	770	532	614	565	482	380	262	326	482.47	-0.69	0.12	-5.58	2.399e-08	4.872e-06
ENSMUSG00000030729	Pgm2l1	phosphoglucomutase 2-like 1 [Source:MGI Symbol;Acc:MGI:1918224]	7	100227393	100278868	51475	NA	327	227	262	317	210	164	152	128	220.27	-0.69	0.14	-5.13	2.862e-07	4.209e-05
ENSMUSG00000028832	Stmn1	stathmin 1 [Source:MGI Symbol;Acc:MGI:96739]	4	134468319	134473843	5524	NA	1047	669	801	766	756	411	297	325	619.36	-0.69	0.18	-3.79	0.0001515	0.004673
ENSMUSG00000001403	Ube2c	ubiquitin-conjugating enzyme E2C [Source:MGI Symbol;Acc:MGI:1915862]	2	164769897	164778822	8925	NA	776	476	601	647	517	400	224	251	475.69	-0.69	0.17	-4.03	5.67e-05	0.002373
ENSMUSG00000072082	Ccnf	cyclin F [Source:MGI Symbol;Acc:MGI:102551]	17	24223231	24251409	28178	NA	501	332	379	388	345	254	147	143	303.92	-0.68	0.18	-3.8	0.0001442	0.004534
ENSMUSG00000037628	Cdkn3	cyclin-dependent kinase inhibitor 3 [Source:MGI Symbol;Acc:MGI:1919641]	14	46760540	46771669	11129	NA	129	77	86	97	80	58	35	40	73.45	-0.68	0.18	-3.69	0.0002276	0.006208
ENSMUSG00000042351	Grap2	GRB2-related adaptor protein 2 [Source:MGI Symbol;Acc:MGI:1333842]	15	80572593	80652854	80261	NA	186	152	274	255	79	163	37	119	156.72	-0.68	0.23	-3.04	0.002389	0.02989
ENSMUSG00000015217	Hmgb3	high mobility group box 3 [Source:MGI Symbol;Acc:MGI:1098219]	X	71555917	71560676	4759	NA	167	99	127	143	98	95	53	53	102.16	-0.68	0.17	-3.94	8.058e-05	0.002987
ENSMUSG00000093930	Hmgcs1	3-hydroxy-3-methylglutaryl-Coenzyme A synthase 1 [Source:MGI Symbol;Acc:MGI:107592]	13	119690378	119708260	17882	NA	2497	1920	2233	2211	1306	1547	1192	1268	1752.84	-0.68	0.08	-8.46	2.578e-17	4.851e-14
ENSMUSG00000079056	Kcnip3	Kv channel interacting protein 3, calsenilin [Source:MGI Symbol;Acc:MGI:1929258]	2	127456497	127522094	65597	NA	191	206	278	248	144	157	94	129	179.91	-0.68	0.17	-4.11	4.013e-05	0.001836
ENSMUSG00000034311	Kif4	kinesin family member 4 [Source:MGI Symbol;Acc:MGI:108389]	X	100625736	100727214	101478	NA	415	258	340	285	275	197	136	106	245.64	-0.68	0.18	-3.76	0.0001716	0.005114
ENSMUSG00000038244	Mical2	microtubule associated monooxygenase, calponin and LIM domain containing 2 [Source:MGI Symbol;Acc:MGI:2444947]	7	112225855	112355194	129339	NA	1737	1245	1737	1456	801	1200	819	784	1207.84	-0.68	0.13	-5.04	4.712e-07	6.399e-05
ENSMUSG00000079419	Ms4a6c	membrane-spanning 4-domains, subfamily A, member 6C [Source:MGI Symbol;Acc:MGI:2385644]	19	11469365	11482192	12827	NA	409	211	303	326	267	161	86	144	232.5	-0.68	0.2	-3.44	0.0005737	0.01149
ENSMUSG00000030867	Plk1	polo like kinase 1 [Source:MGI Symbol;Acc:MGI:97621]	7	122159438	122169873	10435	NA	525	335	404	375	371	231	133	158	308.75	-0.68	0.19	-3.62	0.0002979	0.007448
ENSMUSG00000005233	Spc25	SPC25, NDC80 kinetochore complex component, homolog (S. cerevisiae) [Source:MGI Symbol;Acc:MGI:1913692]	2	69193894	69206194	12300	NA	262	183	225	200	201	94	83	97	164.86	-0.68	0.19	-3.63	0.0002781	0.007116
ENSMUSG00000020914	Top2a	topoisomerase (DNA) II alpha [Source:MGI Symbol;Acc:MGI:98790]	11	98992942	99024189	31247	NA	3523	2251	2592	2392	2408	1564	1073	951	2043.59	-0.68	0.18	-3.82	0.0001335	0.004247
ENSMUSG00000032586	Traip	TRAF-interacting protein [Source:MGI Symbol;Acc:MGI:1096377]	9	107950135	107972270	22135	NA	174	100	122	119	113	69	50	43	96.22	-0.68	0.19	-3.51	0.0004493	0.009783
ENSMUSG00000045259	Klhdc9	kelch domain containing 9 [Source:MGI Symbol;Acc:MGI:1916124]	1	171358445	171360798	2353	NA	26	24	32	22	11	13	14	12	19.16	-0.67	0.22	-3.09	0.002027	0.0267
ENSMUSG00000034317	Trim59	tripartite motif-containing 59 [Source:MGI Symbol;Acc:MGI:1914199]	3	69035287	69044755	9468	NA	679	534	615	545	402	406	328	305	470.77	-0.67	0.08	-7.99	1.388e-15	2.033e-12
ENSMUSG00000036887	C1qa	complement component 1, q subcomponent, alpha polypeptide [Source:MGI Symbol;Acc:MGI:88223]	4	136895916	136898803	2887	NA	4079	3263	3841	4426	2936	1928	1861	2463	3072.21	-0.66	0.14	-4.73	2.298e-06	0.0002207
ENSMUSG00000048922	Cdca2	cell division cycle associated 2 [Source:MGI Symbol;Acc:MGI:1919787]	14	67676330	67715841	39511	NA	388	248	272	319	256	206	112	127	235.56	-0.66	0.17	-3.82	0.0001314	0.004211
ENSMUSG00000026421	Csrp1	cysteine and glycine-rich protein 1 [Source:MGI Symbol;Acc:MGI:88549]	1	135720060	135752232	32172	NA	3943	3640	4553	3917	2220	2995	1699	2576	3167.59	-0.66	0.14	-4.6	4.223e-06	0.0003544
ENSMUSG00000027654	Fam83d	family with sequence similarity 83, member D [Source:MGI Symbol;Acc:MGI:1919128]	2	158768092	158786637	18545	NA	102	68	81	72	72	40	36	28	61.04	-0.66	0.19	-3.41	0.0006574	0.01247
ENSMUSG00000003779	Kif20a	kinesin family member 20A [Source:MGI Symbol;Acc:MGI:1201682]	18	34624623	34633265	8642	NA	993	656	708	667	670	464	302	289	579.49	-0.66	0.17	-3.85	0.0001188	0.003941
ENSMUSG00000026779	Mastl	microtubule associated serine/threonine kinase-like [Source:MGI Symbol;Acc:MGI:1914371]	2	23115605	23156024	40419	NA	174	150	151	137	128	86	77	67	119.45	-0.66	0.15	-4.41	1.018e-05	0.0006576
ENSMUSG00000072437	Nanos1	nanos C2HC-type zinc finger 1 [Source:MGI Symbol;Acc:MGI:2669254]	19	60755986	60759913	3927	NA	196	183	244	278	133	169	86	126	175.6	-0.66	0.18	-3.71	0.0002099	0.005884
ENSMUSG00000059791	Nrm	nurim (nuclear envelope membrane protein) [Source:MGI Symbol;Acc:MGI:2146855]	17	35861317	35865402	4085	NA	206	129	147	170	134	98	82	52	124.62	-0.66	0.18	-3.64	0.0002775	0.007114
ENSMUSG00000021493	Pdlim7	PDZ and LIM domain 7 [Source:MGI Symbol;Acc:MGI:1914649]	13	55495794	55513676	17882	NA	962	781	933	824	674	559	419	471	693.7	-0.66	0.1	-6.44	1.186e-10	6.253e-08
ENSMUSG00000031432	Prps1	phosphoribosyl pyrophosphate synthetase 1 [Source:MGI Symbol;Acc:MGI:97775]	X	140456612	140476140	19528	NA	250	197	222	201	162	149	91	118	171.06	-0.66	0.13	-5.21	1.9e-07	2.98e-05
ENSMUSG00000020492	Ska2	spindle and kinetochore associated complex subunit 2 [Source:MGI Symbol;Acc:MGI:1913390]	11	87109233	87124635	15402	NA	256	151	191	173	157	122	88	75	148.18	-0.66	0.17	-3.99	6.704e-05	0.002621
ENSMUSG00000030737	Slco2b1	solute carrier organic anion transporter family, member 2b1 [Source:MGI Symbol;Acc:MGI:1351872]	7	99657803	99711340	53537	NA	322	137	172	157	104	99	85	131	147.27	-0.66	0.19	-3.48	0.0005034	0.01049
ENSMUSG00000022351	Sqle	squalene epoxidase [Source:MGI Symbol;Acc:MGI:109296]	15	59315076	59331192	16116	NA	1611	1267	1557	1440	956	971	834	826	1171.03	-0.66	0.08	-8.68	3.986e-18	1.05e-14
ENSMUSG00000028464	Tpm2	tropomyosin 2, beta [Source:MGI Symbol;Acc:MGI:98810]	4	43514710	43523765	9055	NA	49	98	97	35	20	33	40	26	50.1	-0.66	0.23	-2.9	0.003744	0.04026
ENSMUSG00000027217	Tspan18	tetraspanin 18 [Source:MGI Symbol;Acc:MGI:1917186]	2	93201759	93334505	132746	NA	86	80	121	124	69	54	56	51	79.86	-0.66	0.18	-3.56	0.0003712	0.008547
ENSMUSG00000027858	Tspan2	tetraspanin 2 [Source:MGI Symbol;Acc:MGI:1917997]	3	102734528	102801513	66985	NA	951	795	987	830	476	736	365	514	698.33	-0.66	0.15	-4.36	1.319e-05	0.0007862
ENSMUSG00000021200	Asb2	ankyrin repeat and SOCS box-containing 2 [Source:MGI Symbol;Acc:MGI:1929743]	12	103321141	103356001	34860	NA	9065	7059	9525	9163	4896	7360	3901	4479	6847.91	-0.65	0.15	-4.42	9.655e-06	0.000636
ENSMUSG00000045328	Cenpe	centromere protein E [Source:MGI Symbol;Acc:MGI:1098230]	3	135212536	135273611	61075	NA	868	554	628	540	565	394	291	247	498.88	-0.65	0.17	-3.87	0.0001087	0.003729
ENSMUSG00000048327	Ckap2l	cytoskeleton associated protein 2-like [Source:MGI Symbol;Acc:MGI:1917716]	2	129268209	129297212	29003	NA	603	348	455	442	396	299	182	189	355.66	-0.65	0.17	-3.8	0.0001465	0.004575
ENSMUSG00000028044	Cks1b	CDC28 protein kinase 1b [Source:MGI Symbol;Acc:MGI:1889208]	3	89415471	89418383	2912	NA	690	465	519	499	470	346	194	255	420.25	-0.65	0.16	-3.95	7.958e-05	0.00297
ENSMUSG00000032380	Dapk2	death-associated protein kinase 2 [Source:MGI Symbol;Acc:MGI:1341297]	9	66158222	66272242	114020	NA	266	222	270	305	119	221	110	156	206.79	-0.65	0.18	-3.65	0.0002603	0.006763
ENSMUSG00000030410	Dmwd	dystrophia myotonica-containing WD repeat motif [Source:MGI Symbol;Acc:MGI:94907]	7	19076226	19082776	6550	NA	157	122	166	210	99	128	80	61	126.49	-0.65	0.19	-3.52	0.0004366	0.009587
ENSMUSG00000079067	Hmgn2-ps1	high mobility group nucleosomal binding domain 2, pseudogene 1 [Source:MGI Symbol;Acc:MGI:3783162]	5	84123312	84123591	279	NA	47	38	33	32	22	29	11	17	28.03	-0.65	0.21	-3.11	0.001889	0.0256
ENSMUSG00000041696	Rasl12	RAS-like, family 12 [Source:MGI Symbol;Acc:MGI:1918034]	9	65398505	65414853	16348	NA	211	157	236	263	71	179	69	129	162.96	-0.65	0.21	-3.05	0.002327	0.02928
ENSMUSG00000026955	Sapcd2	suppressor APC domain containing 2 [Source:MGI Symbol;Acc:MGI:1919330]	2	25372320	25378213	5893	NA	79	53	91	66	66	34	26	23	53.68	-0.65	0.21	-3.06	0.002224	0.0285
ENSMUSG00000022322	Shcbp1	Shc SH2-domain binding protein 1 [Source:MGI Symbol;Acc:MGI:1338802]	8	4735975	4779567	43592	NA	258	166	194	165	178	115	76	69	148.83	-0.65	0.19	-3.43	0.0006143	0.01206
ENSMUSG00000002055	Spag5	sperm associated antigen 5 [Source:MGI Symbol;Acc:MGI:1927470]	11	78301528	78322457	20929	NA	433	267	337	293	315	186	115	117	251.26	-0.65	0.2	-3.3	0.0009585	0.01621
ENSMUSG00000021256	Vash1	vasohibin 1 [Source:MGI Symbol;Acc:MGI:2442543]	12	86678699	86692091	13392	NA	231	191	231	197	123	143	103	139	168.2	-0.65	0.13	-5.14	2.783e-07	4.166e-05
ENSMUSG00000027496	Aurka	aurora kinase A [Source:MGI Symbol;Acc:MGI:894678]	2	172356189	172370535	14346	NA	424	317	319	295	307	213	140	122	261.18	-0.64	0.18	-3.6	0.0003215	0.00773
ENSMUSG00000024989	Cep55	centrosomal protein 55 [Source:MGI Symbol;Acc:MGI:1921357]	19	38055024	38074425	19401	NA	485	312	397	359	349	241	160	155	300.5	-0.64	0.17	-3.72	0.0001973	0.005653
ENSMUSG00000021273	Fdft1	farnesyl diphosphate farnesyl transferase 1 [Source:MGI Symbol;Acc:MGI:102706]	14	63145149	63179578	34429	NA	868	705	803	810	492	586	450	438	637.53	-0.64	0.09	-7.15	8.668e-13	8.785e-10
ENSMUSG00000021743	Fezf2	Fez family zinc finger 2 [Source:MGI Symbol;Acc:MGI:1859823]	14	12342093	12348189	6096	NA	149	136	209	240	44	114	83	120	137.24	-0.64	0.22	-2.92	0.003505	0.03872
ENSMUSG00000028678	Kif2c	kinesin family member 2C [Source:MGI Symbol;Acc:MGI:1921054]	4	117159638	117182639	23001	NA	342	210	244	230	235	139	111	101	196.77	-0.64	0.18	-3.6	0.0003165	0.007708
ENSMUSG00000022033	Pbk	PDZ binding kinase [Source:MGI Symbol;Acc:MGI:1289156]	14	65805836	65817822	11986	NA	203	122	154	157	155	85	49	43	117.71	-0.64	0.22	-2.95	0.003185	0.0364
ENSMUSG00000027469	Tpx2	TPX2, microtubule-associated [Source:MGI Symbol;Acc:MGI:1919369]	2	152847963	152895321	47358	NA	982	697	814	776	741	502	353	347	638.68	-0.64	0.16	-4.01	6.092e-05	0.002472
ENSMUSG00000051517	Arhgef39	Rho guanine nucleotide exchange factor (GEF) 39 [Source:MGI Symbol;Acc:MGI:3036286]	4	43496141	43499695	3554	NA	101	68	96	87	73	54	42	34	68.17	-0.63	0.18	-3.56	0.0003642	0.008447
ENSMUSG00000048440	Cyp4f16	cytochrome P450, family 4, subfamily f, polypeptide 16 [Source:MGI Symbol;Acc:MGI:1917351]	17	32536557	32551798	15241	NA	1541	1135	1524	1512	1085	1050	719	653	1136.17	-0.63	0.13	-4.75	2.049e-06	0.000203
ENSMUSG00000022034	Esco2	establishment of sister chromatid cohesion N-acetyltransferase 2 [Source:MGI Symbol;Acc:MGI:1919238]	14	65819037	65833994	14957	NA	168	132	137	123	131	76	53	62	108.05	-0.63	0.18	-3.5	0.0004678	0.01001
ENSMUSG00000031245	Hmgn5	high-mobility group nucleosome binding domain 5 [Source:MGI Symbol;Acc:MGI:1355295]	X	109004533	109013404	8871	NA	275	218	209	251	193	144	120	127	189.45	-0.63	0.13	-4.97	6.545e-07	8.454e-05
ENSMUSG00000017861	Mybl2	myeloblastosis oncogene-like 2 [Source:MGI Symbol;Acc:MGI:101785]	2	163054686	163084688	30002	NA	370	257	320	324	259	218	154	142	251.16	-0.63	0.14	-4.5	6.836e-06	0.0005117
ENSMUSG00000020808	Pimreg	PICALM interacting mitotic regulator [Source:MGI Symbol;Acc:MGI:1924434]	11	72042031	72047370	5339	NA	277	153	211	185	193	109	70	92	157.18	-0.63	0.19	-3.23	0.001218	0.0192
ENSMUSG00000026458	Ppfia4	protein tyrosine phosphatase, receptor type, f polypeptide (PTPRF), interacting protein (liprin), alpha 4 [Source:MGI Symbol;Acc:MGI:1915757]	1	134296782	134332928	36146	NA	948	599	799	802	644	502	380	392	622.36	-0.63	0.13	-4.78	1.764e-06	0.0001889
ENSMUSG00000074476	Spc24	SPC24, NDC80 kinetochore complex component, homolog (S. cerevisiae) [Source:MGI Symbol;Acc:MGI:1914879]	9	21755441	21760303	4862	NA	256	141	201	178	183	102	62	81	146.64	-0.63	0.2	-3.17	0.001541	0.02249
ENSMUSG00000029851	Tcaf2	TRPM8 channel-associated factor 2 [Source:MGI Symbol;Acc:MGI:2385258]	6	42623015	42645254	22239	NA	162	63	90	166	47	96	42	54	88.05	-0.63	0.22	-2.88	0.004012	0.04202
ENSMUSG00000017386	Traf4	TNF receptor associated factor 4 [Source:MGI Symbol;Acc:MGI:1202880]	11	78158498	78165589	7091	NA	89	96	143	180	50	97	43	72	96.17	-0.63	0.22	-2.91	0.003621	0.03954
ENSMUSG00000021115	Vrk1	vaccinia related kinase 1 [Source:MGI Symbol;Acc:MGI:1261847]	12	106010227	106077426	67199	NA	2250	1515	1934	2397	1391	1561	923	1015	1599.48	-0.63	0.14	-4.43	9.323e-06	0.0006235
ENSMUSG00000024791	Cdca5	cell division cycle associated 5 [Source:MGI Symbol;Acc:MGI:1915099]	19	6084982	6091777	6795	NA	311	212	249	244	221	151	130	112	200.08	-0.62	0.15	-4.19	2.806e-05	0.001433
ENSMUSG00000029016	Clcn6	chloride channel, voltage-sensitive 6 [Source:MGI Symbol;Acc:MGI:1347049]	4	148004258	148038821	34563	NA	521	303	418	333	264	283	223	180	309.74	-0.62	0.14	-4.54	5.742e-06	0.0004483
ENSMUSG00000023439	Gnb3	guanine nucleotide binding protein (G protein), beta 3 [Source:MGI Symbol;Acc:MGI:95785]	6	124834239	124840275	6036	NA	134	85	127	117	63	86	55	70	90.96	-0.62	0.16	-3.86	0.0001135	0.003805
ENSMUSG00000027115	Kif18a	kinesin family member 18A [Source:MGI Symbol;Acc:MGI:2446977]	2	109280737	109341747	61010	NA	116	97	89	112	69	82	41	56	81.53	-0.62	0.16	-3.79	0.0001492	0.004637
ENSMUSG00000051378	Kif18b	kinesin family member 18B [Source:MGI Symbol;Acc:MGI:2446979]	11	102905528	102925124	19596	NA	282	193	236	176	202	147	68	78	168.28	-0.62	0.2	-3.08	0.002076	0.02724
ENSMUSG00000024590	Lmnb1	lamin B1 [Source:MGI Symbol;Acc:MGI:96795]	18	56707812	56753424	45612	NA	1497	962	1073	1182	1052	793	473	471	916.49	-0.62	0.17	-3.67	0.0002463	0.006542
ENSMUSG00000034906	Ncaph	non-SMC condensin I complex, subunit H [Source:MGI Symbol;Acc:MGI:2444777]	2	127103808	127133954	30146	NA	447	264	334	281	310	174	123	157	254.95	-0.62	0.18	-3.39	0.000698	0.01306
ENSMUSG00000020649	Rrm2	ribonucleotide reductase M2 [Source:MGI Symbol;Acc:MGI:98181]	12	24708240	24714146	5906	NA	1362	820	884	890	975	544	363	384	756.95	-0.62	0.19	-3.21	0.001333	0.02027
ENSMUSG00000039683	Sdk1	sidekick cell adhesion molecule 1 [Source:MGI Symbol;Acc:MGI:2444413]	5	141241489	142215586	974097	NA	26	22	35	29	12	19	10	16	20.98	-0.62	0.22	-2.82	0.004738	0.04659
ENSMUSG00000028551	Cdkn2c	cyclin dependent kinase inhibitor 2C [Source:MGI Symbol;Acc:MGI:105388]	4	109660875	109667189	6314	NA	637	474	493	556	445	370	214	302	428.86	-0.61	0.14	-4.33	1.48e-05	0.0008784
ENSMUSG00000022512	Cldn1	claudin 1 [Source:MGI Symbol;Acc:MGI:1276109]	16	26356641	26371841	15200	NA	1647	1802	2716	2769	716	1876	893	1354	1721.32	-0.61	0.21	-2.86	0.004198	0.04314
ENSMUSG00000058290	Espl1	extra spindle pole bodies 1, separase [Source:MGI Symbol;Acc:MGI:2146156]	15	102296265	102324357	28092	NA	508	320	385	374	345	264	182	178	312.78	-0.61	0.15	-4.01	6.174e-05	0.002472
ENSMUSG00000024026	Glo1	glyoxalase 1 [Source:MGI Symbol;Acc:MGI:95742]	17	30592865	30612659	19794	NA	832	671	698	649	422	643	319	355	564.45	-0.61	0.15	-4.16	3.21e-05	0.001584
ENSMUSG00000041498	Kif14	kinesin family member 14 [Source:MGI Symbol;Acc:MGI:1098226]	1	136466342	136531511	65169	NA	229	144	174	148	172	93	57	70	132.37	-0.61	0.2	-3.01	0.002596	0.03176
ENSMUSG00000024399	Ltb	lymphotoxin B [Source:MGI Symbol;Acc:MGI:104796]	17	35194438	35196320	1882	NA	714	796	1209	1085	303	806	391	556	731.97	-0.61	0.21	-2.91	0.003618	0.03954
ENSMUSG00000051506	Wdfy4	WD repeat and FYVE domain containing 4 [Source:MGI Symbol;Acc:MGI:3584510]	14	32959546	33185508	225962	NA	7949	6415	9160	7225	5085	6337	3824	3913	6163.68	-0.61	0.14	-4.46	8.067e-06	0.0005654
ENSMUSG00000027330	Cdc25b	cell division cycle 25B [Source:MGI Symbol;Acc:MGI:99701]	2	131186948	131198497	11549	NA	354	257	270	256	254	177	153	98	222.89	-0.6	0.17	-3.45	0.0005527	0.0112
ENSMUSG00000024056	Ndc80	NDC80 kinetochore complex component [Source:MGI Symbol;Acc:MGI:1914302]	17	71496099	71526857	30758	NA	365	253	275	254	231	215	139	123	227.15	-0.6	0.15	-4.11	3.952e-05	0.001817
ENSMUSG00000019942	Cdk1	cyclin-dependent kinase 1 [Source:MGI Symbol;Acc:MGI:88351]	10	69335145	69352938	17793	NA	789	510	585	538	556	373	290	278	479.52	-0.59	0.15	-3.82	0.0001322	0.004226
ENSMUSG00000021391	Cenpp	centromere protein P [Source:MGI Symbol;Acc:MGI:1913586]	13	49464022	49652785	188763	NA	41	43	42	46	31	24	24	21	33.78	-0.59	0.19	-3.07	0.002129	0.02764
ENSMUSG00000033031	Cip2a	cell proliferation regulating inhibitor of protein phosphatase 2A [Source:MGI Symbol;Acc:MGI:2146335]	16	48994184	49019709	25525	NA	472	324	376	365	341	263	172	180	305.47	-0.59	0.15	-3.97	7.289e-05	0.002808
ENSMUSG00000042489	Clspn	claspin [Source:MGI Symbol;Acc:MGI:2445153]	4	126556934	126593903	36969	NA	511	309	350	321	356	204	170	157	290.13	-0.59	0.18	-3.35	0.0008061	0.01443
ENSMUSG00000050272	Dscam	DS cell adhesion molecule [Source:MGI Symbol;Acc:MGI:1196281]	16	96592078	97170752	578674	NA	1214	1064	1688	1330	454	916	505	1059	1026.56	-0.59	0.21	-2.84	0.004574	0.04559
ENSMUSG00000062906	Hdac10	histone deacetylase 10 [Source:MGI Symbol;Acc:MGI:2158340]	15	89123306	89128700	5394	NA	109	85	85	111	74	70	53	40	77.25	-0.59	0.17	-3.58	0.0003385	0.008055
ENSMUSG00000026675	Hsd17b7	hydroxysteroid (17-beta) dehydrogenase 7 [Source:MGI Symbol;Acc:MGI:1330808]	1	169949534	169969241	19707	NA	326	254	314	311	219	180	198	163	243.53	-0.59	0.12	-4.93	8.303e-07	0.0001013
ENSMUSG00000024795	Kif20b	kinesin family member 20B [Source:MGI Symbol;Acc:MGI:2444576]	19	34922360	34975745	53385	NA	593	332	421	369	368	298	185	197	336.93	-0.59	0.16	-3.6	0.0003204	0.00773
ENSMUSG00000027331	Knstrn	kinetochore-localized astrin/SPAG5 binding [Source:MGI Symbol;Acc:MGI:1289298]	2	118814002	118853957	39955	NA	423	297	361	384	337	244	173	133	288.39	-0.59	0.18	-3.36	0.0007911	0.01435
ENSMUSG00000015880	Ncapg	non-SMC condensin I complex, subunit G [Source:MGI Symbol;Acc:MGI:1930197]	5	45669918	45700546	30628	NA	455	291	328	331	335	211	148	152	274.99	-0.59	0.17	-3.43	0.0006034	0.0119
ENSMUSG00000060036	Rpl3	ribosomal protein L3 [Source:MGI Symbol;Acc:MGI:1351605]	15	80077790	80091868	14078	NA	15281	15388	17623	15405	9661	11856	9017	9998	12958.7	-0.59	0.11	-5.35	8.804e-08	1.611e-05
ENSMUSG00000022742	Cpox	coproporphyrinogen oxidase [Source:MGI Symbol;Acc:MGI:104841]	16	58670207	58680391	10184	NA	1438	1251	1477	1748	836	1283	805	792	1194.13	-0.58	0.15	-3.84	0.0001253	0.004096
ENSMUSG00000059743	Fdps	farnesyl diphosphate synthetase [Source:MGI Symbol;Acc:MGI:104888]	3	89093587	89101959	8372	NA	59	38	50	48	37	27	26	25	38.17	-0.58	0.19	-3.14	0.001688	0.02384
ENSMUSG00000024301	Kifc5b	kinesin family member C5B [Source:MGI Symbol;Acc:MGI:2137414]	17	26917090	26932579	15489	NA	139	94	118	109	114	69	46	41	89.2	-0.58	0.2	-2.92	0.003522	0.03883
ENSMUSG00000041939	Mvk	mevalonate kinase [Source:MGI Symbol;Acc:MGI:107624]	5	114444268	114460591	16323	NA	462	353	479	451	272	337	245	253	353.08	-0.58	0.12	-4.87	1.124e-06	0.0001311
ENSMUSG00000072980	Oip5	Opa interacting protein 5 [Source:MGI Symbol;Acc:MGI:1917895]	2	119609511	119618469	8958	NA	114	72	87	90	74	68	41	37	71.33	-0.58	0.17	-3.31	0.0009188	0.01578
ENSMUSG00000049532	Sall2	spalt like transcription factor 2 [Source:MGI Symbol;Acc:MGI:1354373]	14	52311171	52328762	17591	NA	72	60	87	57	53	40	30	42	54.5	-0.58	0.18	-3.15	0.001614	0.02323
ENSMUSG00000023940	Sgo1	shugoshin 1 [Source:MGI Symbol;Acc:MGI:1919665]	17	53674785	53689333	14548	NA	154	110	134	122	123	77	49	65	102.22	-0.58	0.18	-3.26	0.00112	0.01813
ENSMUSG00000050410	Tcf19	transcription factor 19 [Source:MGI Symbol;Acc:MGI:103180]	17	35512733	35516824	4091	NA	422	331	347	386	311	279	183	169	298.55	-0.58	0.14	-4.2	2.689e-05	0.001395
ENSMUSG00000005470	Asf1b	anti-silencing function 1B histone chaperone [Source:MGI Symbol;Acc:MGI:1914179]	8	83955506	83970197	14691	NA	539	345	370	404	420	245	156	180	324.35	-0.57	0.19	-3.03	0.002485	0.03071
ENSMUSG00000059639	Clec4a4	C-type lectin domain family 4, member a4 [Source:MGI Symbol;Acc:MGI:3624119]	6	122990366	123024105	33739	NA	192	159	229	229	106	150	102	140	162.59	-0.57	0.17	-3.38	0.0007148	0.01328
ENSMUSG00000027699	Ect2	ect2 oncogene [Source:MGI Symbol;Acc:MGI:95281]	3	27097221	27153878	56657	NA	358	242	237	209	233	190	112	99	204.67	-0.57	0.18	-3.14	0.001703	0.024
ENSMUSG00000051220	Ercc6l	excision repair cross-complementing rodent repair deficiency complementation group 6 like [Source:MGI Symbol;Acc:MGI:2654144]	X	102141715	102157091	15376	NA	266	164	243	202	171	155	107	119	175.33	-0.57	0.14	-4.08	4.516e-05	0.002001
ENSMUSG00000007872	Id3	inhibitor of DNA binding 3 [Source:MGI Symbol;Acc:MGI:96398]	4	136143496	136145755	2259	NA	347	163	273	238	183	187	116	143	201.88	-0.57	0.16	-3.48	0.0005081	0.01054
ENSMUSG00000059042	Klk1b9	kallikrein 1-related peptidase b9 [Source:MGI Symbol;Acc:MGI:95293]	7	43976060	43980376	4316	NA	197	277	321	401	179	168	176	191	240.03	-0.57	0.19	-2.94	0.003232	0.03659
ENSMUSG00000038252	Ncapd2	non-SMC condensin I complex, subunit D2 [Source:MGI Symbol;Acc:MGI:1915548]	6	125168006	125191701	23695	NA	1496	960	1235	1070	1157	742	549	510	944.16	-0.57	0.17	-3.36	0.00078	0.01419
ENSMUSG00000023908	Pkmyt1	protein kinase, membrane associated tyrosine/threonine 1 [Source:MGI Symbol;Acc:MGI:2137630]	17	23726335	23736729	10394	NA	306	194	236	230	243	139	97	99	188.53	-0.57	0.19	-3.05	0.002274	0.02892
ENSMUSG00000037313	Tacc3	transforming, acidic coiled-coil containing protein 3 [Source:MGI Symbol;Acc:MGI:1341163]	5	33658127	33678995	20868	NA	776	563	609	617	600	449	277	276	510.16	-0.57	0.16	-3.51	0.0004507	0.009783
ENSMUSG00000024397	Aif1	allograft inflammatory factor 1 [Source:MGI Symbol;Acc:MGI:1343098]	17	35170990	35176068	5078	NA	1990	1702	2293	2197	1354	1437	969	1463	1664.15	-0.56	0.14	-4.09	4.268e-05	0.001919
ENSMUSG00000025154	Arhgap19	Rho GTPase activating protein 19 [Source:MGI Symbol;Acc:MGI:1918335]	19	41766587	41802084	35497	NA	540	362	405	418	377	273	216	241	347.81	-0.56	0.13	-4.44	8.959e-06	0.0006022
ENSMUSG00000030319	Cand2	cullin-associated and neddylation-dissociated 2 (putative) [Source:MGI Symbol;Acc:MGI:1914338]	6	115774537	115805557	31020	NA	140	122	131	152	98	96	83	72	110.79	-0.56	0.14	-4.08	4.503e-05	0.002001
ENSMUSG00000042462	Dctpp1	dCTP pyrophosphatase 1 [Source:MGI Symbol;Acc:MGI:1913672]	7	127256958	127260709	3751	NA	352	269	324	374	259	232	186	179	268.81	-0.56	0.12	-4.52	6.142e-06	0.0004678
ENSMUSG00000022021	Diaph3	diaphanous related formin 3 [Source:MGI Symbol;Acc:MGI:1927222]	14	86655366	87141235	485869	NA	652	471	515	449	451	326	276	296	422.39	-0.56	0.12	-4.7	2.656e-06	0.0002408
ENSMUSG00000060198	Gm11353	predicted gene 11353 [Source:MGI Symbol;Acc:MGI:3649794]	13	26492553	26493180	627	NA	66	60	50	49	29	46	26	35	44.58	-0.56	0.18	-3	0.002682	0.03253
ENSMUSG00000047678	Gpr82	G protein-coupled receptor 82 [Source:MGI Symbol;Acc:MGI:2441734]	X	13661362	13667433	6071	NA	176	88	163	166	110	105	50	89	116.2	-0.56	0.19	-2.88	0.004005	0.04202
ENSMUSG00000014602	Kif1a	kinesin family member 1A [Source:MGI Symbol;Acc:MGI:108391]	1	93015463	93101951	86488	NA	253	277	347	226	125	209	115	208	219.2	-0.56	0.19	-2.92	0.00346	0.03854
ENSMUSG00000079553	Kifc1	kinesin family member C1 [Source:MGI Symbol;Acc:MGI:109596]	17	33875665	33890661	14996	NA	474	339	377	361	388	245	175	135	304.89	-0.56	0.19	-3.01	0.002633	0.03209
ENSMUSG00000028312	Smc2	structural maintenance of chromosomes 2 [Source:MGI Symbol;Acc:MGI:106067]	4	52439242	52488260	49018	NA	1444	1076	1026	1020	1010	801	543	590	920.72	-0.56	0.13	-4.24	2.227e-05	0.001207
ENSMUSG00000047139	Cd24a	CD24a antigen [Source:MGI Symbol;Acc:MGI:88323]	10	43578283	43584265	5982	NA	8065	6106	7619	9783	5999	6081	4251	4145	6434.17	-0.55	0.14	-3.95	7.935e-05	0.00297
ENSMUSG00000000028	Cdc45	cell division cycle 45 [Source:MGI Symbol;Acc:MGI:1338073]	16	18780446	18811987	31541	NA	291	202	181	225	228	114	109	101	177.62	-0.55	0.18	-2.95	0.003134	0.03603
ENSMUSG00000004633	Chn2	chimerin 2 [Source:MGI Symbol;Acc:MGI:1917243]	6	54039553	54301810	262257	NA	1183	854	1097	1080	714	938	573	493	853.84	-0.55	0.14	-3.91	9.351e-05	0.00333
ENSMUSG00000035455	Fignl1	fidgetin-like 1 [Source:MGI Symbol;Acc:MGI:1890648]	11	11787430	11808962	21532	NA	334	220	237	243	245	170	124	114	206.33	-0.55	0.16	-3.35	0.0007946	0.01435
ENSMUSG00000082082	Gm13230	predicted gene 13230 [Source:MGI Symbol;Acc:MGI:3651934]	4	145446739	145450888	4149	NA	23	17	33	33	0	11	0	0	14.42	-0.55	0.19	-2.97	0.003022	0.03501
ENSMUSG00000076617	Ighm	immunoglobulin heavy constant mu [Source:MGI Symbol;Acc:MGI:96448]	12	113418557	113422730	4173	NA	197	97	156	191	130	106	82	76	127.04	-0.55	0.18	-3.06	0.002203	0.02832
ENSMUSG00000002274	Metrn	meteorin, glial cell differentiation regulator [Source:MGI Symbol;Acc:MGI:1917333]	17	25794570	25797136	2566	NA	138	102	90	126	109	69	43	58	90.07	-0.55	0.19	-2.94	0.003331	0.03736
ENSMUSG00000027323	Rad51	RAD51 recombinase [Source:MGI Symbol;Acc:MGI:97890]	2	119112792	119147445	34653	NA	384	244	283	274	297	194	122	115	233.27	-0.55	0.19	-2.92	0.003484	0.03867
ENSMUSG00000028743	Akr7a5	aldo-keto reductase family 7, member A5 (aflatoxin aldehyde reductase) [Source:MGI Symbol;Acc:MGI:107796]	4	139310743	139318426	7683	NA	1006	863	1165	1053	652	920	485	602	834.63	-0.54	0.15	-3.6	0.000318	0.007717
ENSMUSG00000020897	Aurkb	aurora kinase B [Source:MGI Symbol;Acc:MGI:107168]	11	69045646	69051664	6018	NA	567	378	424	439	459	303	180	174	356.8	-0.54	0.19	-2.89	0.003866	0.04117
ENSMUSG00000028217	Cdh17	cadherin 17 [Source:MGI Symbol;Acc:MGI:1095414]	4	11758146	11817895	59749	NA	88	58	102	87	47	66	36	55	66.66	-0.54	0.19	-2.89	0.003822	0.04084
ENSMUSG00000037725	Ckap2	cytoskeleton associated protein 2 [Source:MGI Symbol;Acc:MGI:1931797]	8	22168159	22185819	17660	NA	157	115	140	133	130	92	63	60	109.19	-0.54	0.17	-3.17	0.001515	0.02217
ENSMUSG00000042606	Hirip3	HIRA interacting protein 3 [Source:MGI Symbol;Acc:MGI:2142364]	7	126861971	126865377	3406	NA	348	201	277	212	253	169	97	121	204.44	-0.54	0.19	-2.85	0.004369	0.04437
ENSMUSG00000028438	Kif24	kinesin family member 24 [Source:MGI Symbol;Acc:MGI:1918345]	4	41390744	41464887	74143	NA	108	59	83	66	66	59	35	33	62.05	-0.54	0.19	-2.87	0.004166	0.04288
ENSMUSG00000062611	Rps3a2	ribosomal protein S3A2 [Source:MGI Symbol;Acc:MGI:3642853]	14	88123016	88123808	792	NA	1538	1357	1554	1637	622	1435	1013	619	1212.91	-0.54	0.19	-2.79	0.005256	0.04974
ENSMUSG00000057135	Scimp	SLP adaptor and CSK interacting membrane protein [Source:MGI Symbol;Acc:MGI:3610314]	11	70790931	70812586	21655	NA	458	359	498	540	308	403	212	272	377.16	-0.54	0.16	-3.39	0.0006949	0.01304
ENSMUSG00000026039	Sgo2a	shugoshin 2A [Source:MGI Symbol;Acc:MGI:1098767]	1	57995970	58025899	29929	NA	237	178	159	147	165	131	79	76	143.12	-0.54	0.18	-3.09	0.002019	0.02665
ENSMUSG00000030431	Tmem238	transmembrane protein 238 [Source:MGI Symbol;Acc:MGI:1922935]	7	4784556	4789656	5100	NA	109	92	98	101	86	69	54	48	81.01	-0.54	0.15	-3.54	0.0003976	0.008864
ENSMUSG00000036315	Znrd1	zinc ribbon domain containing, 1 [Source:MGI Symbol;Acc:MGI:1913386]	17	36954355	36958559	4204	NA	330	235	276	363	197	244	145	187	244.19	-0.54	0.15	-3.67	0.0002432	0.006473
ENSMUSG00000030649	Anapc15	anaphase prompoting complex C subunit 15 [Source:MGI Symbol;Acc:MGI:1922680]	7	101863714	101901849	38135	NA	590	482	526	506	471	356	265	305	431.46	-0.53	0.12	-4.54	5.75e-06	0.0004483
ENSMUSG00000022972	Cfap298	cilia and flagella associate protien 298 [Source:MGI Symbol;Acc:MGI:1915251]	16	90925808	90934927	9119	NA	137	102	91	110	91	74	56	63	89.02	-0.53	0.15	-3.62	0.0002946	0.007436
ENSMUSG00000110235	Gm5086	predicted gene 5086 [Source:MGI Symbol;Acc:MGI:3644417]	13	97559970	97583996	24026	NA	70	51	63	62	39	49	29	38	49.47	-0.53	0.17	-3.08	0.002085	0.02728
ENSMUSG00000054717	Hmgb2	high mobility group box 2 [Source:MGI Symbol;Acc:MGI:96157]	8	57511906	57515999	4093	NA	2425	1584	1841	1997	1747	1347	1024	1071	1601.05	-0.53	0.12	-4.29	1.793e-05	0.001023
ENSMUSG00000074825	Itpripl1	inositol 1,4,5-triphosphate receptor interacting protein-like 1 [Source:MGI Symbol;Acc:MGI:1920588]	2	127138771	127143442	4671	NA	511	368	458	493	381	332	240	257	374.75	-0.53	0.12	-4.44	8.909e-06	0.0006019
ENSMUSG00000020471	Pold2	polymerase (DNA directed), delta 2, regulatory subunit [Source:MGI Symbol;Acc:MGI:1097163]	11	5872179	5878292	6113	NA	381	262	293	349	264	247	155	180	261.98	-0.53	0.13	-3.99	6.517e-05	0.002555
ENSMUSG00000027843	Ptpn22	protein tyrosine phosphatase, non-receptor type 22 (lymphoid) [Source:MGI Symbol;Acc:MGI:107170]	3	103859794	103912247	52453	NA	615	426	599	583	390	403	340	342	457.6	-0.53	0.11	-4.76	1.953e-06	0.0001979
ENSMUSG00000029177	Cenpa	centromere protein A [Source:MGI Symbol;Acc:MGI:88375]	5	30666776	30674830	8054	NA	1042	729	895	822	713	655	496	490	719.23	-0.52	0.1	-5.34	9.304e-08	1.656e-05
ENSMUSG00000035711	Dok3	docking protein 3 [Source:MGI Symbol;Acc:MGI:1351490]	13	55523230	55529296	6066	NA	2105	1581	2087	2115	1438	1568	1190	1104	1630.96	-0.52	0.11	-4.76	1.93e-06	0.0001972
ENSMUSG00000027203	Dut	deoxyuridine triphosphatase [Source:MGI Symbol;Acc:MGI:1346051]	2	125247189	125258608	11419	NA	557	422	441	545	441	371	241	248	401.61	-0.52	0.14	-3.62	0.0002906	0.007362
ENSMUSG00000027669	Gnb4	guanine nucleotide binding protein (G protein), beta 4 [Source:MGI Symbol;Acc:MGI:104581]	3	32580331	32616585	36254	NA	5561	5314	5646	6461	2691	4912	2856	4203	4683.37	-0.52	0.17	-3.09	0.002004	0.02662
ENSMUSG00000036854	Hspb6	heat shock protein, alpha-crystallin-related, B6 [Source:MGI Symbol;Acc:MGI:2685325]	7	30552177	30555443	3266	NA	89	107	103	104	58	89	52	60	82.33	-0.52	0.17	-2.99	0.002795	0.03338
ENSMUSG00000039783	Kmo	kynurenine 3-monooxygenase (kynurenine 3-hydroxylase) [Source:MGI Symbol;Acc:MGI:2138151]	1	175620380	175662116	41736	NA	2062	1662	2216	2115	1312	1910	1087	1001	1650.81	-0.52	0.15	-3.42	0.0006377	0.01227
ENSMUSG00000039713	Plekhg5	pleckstrin homology domain containing, family G (with RhoGef domain) member 5 [Source:MGI Symbol;Acc:MGI:2652860]	4	152072497	152115400	42903	NA	162	152	197	220	111	159	93	110	149.58	-0.52	0.17	-3.03	0.002456	0.03046
ENSMUSG00000036777	Anln	anillin, actin binding protein [Source:MGI Symbol;Acc:MGI:1920174]	9	22332011	22389188	57177	NA	752	533	502	469	588	349	268	243	452.22	-0.51	0.18	-2.84	0.004573	0.04559
ENSMUSG00000028459	Cd72	CD72 antigen [Source:MGI Symbol;Acc:MGI:88345]	4	43446461	43454628	8167	NA	141	100	131	169	100	74	75	98	110.26	-0.51	0.17	-2.95	0.003194	0.03647
ENSMUSG00000012819	Cdh23	cadherin 23 (otocadherin) [Source:MGI Symbol;Acc:MGI:1890219]	10	60302747	60696490	393743	NA	125	124	183	144	88	83	83	111	117.63	-0.51	0.18	-2.87	0.004096	0.0424
ENSMUSG00000074505	Fat3	FAT atypical cadherin 3 [Source:MGI Symbol;Acc:MGI:2444314]	9	15910188	16501285	591097	NA	64	45	43	49	35	34	26	32	40.39	-0.51	0.18	-2.86	0.00426	0.04361
ENSMUSG00000081738	Hmgb1-ps2	high mobility group box 1, pseudogene 2 [Source:MGI Symbol;Acc:MGI:3768537]	X	146175941	146176577	636	NA	72	67	73	56	53	54	33	33	54.35	-0.51	0.17	-2.92	0.003477	0.03866
ENSMUSG00000005410	Mcm5	minichromosome maintenance complex component 5 [Source:MGI Symbol;Acc:MGI:103197]	8	75109568	75128439	18871	NA	1712	1127	1180	1263	1356	821	640	612	1065.25	-0.51	0.17	-3.08	0.002096	0.02734
ENSMUSG00000026999	Nup35	nucleoporin 35 [Source:MGI Symbol;Acc:MGI:1916732]	2	80617235	80658906	41671	NA	147	105	131	127	120	87	59	67	103.56	-0.51	0.16	-3.19	0.001436	0.02137
ENSMUSG00000006678	Pola1	polymerase (DNA directed), alpha 1 [Source:MGI Symbol;Acc:MGI:99660]	X	93304766	93632155	327389	NA	517	334	326	295	359	256	151	171	293.31	-0.51	0.18	-2.86	0.004256	0.04361
ENSMUSG00000000751	Rpa1	replication protein A1 [Source:MGI Symbol;Acc:MGI:1915525]	11	75298165	75348324	50159	NA	1837	1363	1534	1542	1343	1157	836	941	1299.71	-0.51	0.1	-5.29	1.219e-07	2.059e-05
ENSMUSG00000030539	Sema4b	sema domain, immunoglobulin domain (Ig), transmembrane domain (TM) and short cytoplasmic domain, (semaphorin) 4B [Source:MGI Symbol;Acc:MGI:107559]	7	80186840	80226527	39687	NA	851	736	941	944	661	628	546	513	722.28	-0.51	0.11	-4.57	4.98e-06	0.0004001
ENSMUSG00000058586	Serhl	serine hydrolase-like [Source:MGI Symbol;Acc:MGI:1890404]	15	83089505	83116674	27169	NA	423	559	607	480	341	408	302	318	428.77	-0.51	0.15	-3.4	0.0006685	0.01264
ENSMUSG00000031971	Ccsap	centriole, cilia and spindle associated protein [Source:MGI Symbol;Acc:MGI:1920670]	8	123840830	123860209	19379	NA	75	74	64	75	61	47	37	43	58.89	-0.5	0.17	-3.05	0.002305	0.02915
ENSMUSG00000037544	Dlgap5	DLG associated protein 5 [Source:MGI Symbol;Acc:MGI:2183453]	14	47387778	47418407	30629	NA	516	331	378	403	413	275	194	183	329.33	-0.5	0.17	-2.94	0.003275	0.03691
ENSMUSG00000051314	Ffar2	free fatty acid receptor 2 [Source:MGI Symbol;Acc:MGI:2441731]	7	30818347	30823775	5428	NA	259	184	286	274	221	180	139	123	205.57	-0.5	0.16	-3.14	0.001663	0.02361
ENSMUSG00000100007	Gm5527	predicted gene 5527 [Source:MGI Symbol;Acc:MGI:3646585]	1	52584517	52585159	642	NA	60	46	52	47	34	35	32	31	41.68	-0.5	0.17	-2.84	0.004536	0.04538
ENSMUSG00000024507	Hsd17b4	hydroxysteroid (17-beta) dehydrogenase 4 [Source:MGI Symbol;Acc:MGI:105089]	18	50128200	50196269	68069	NA	3289	2844	3268	3461	2220	2648	1717	2160	2677.23	-0.5	0.11	-4.58	4.556e-06	0.0003729
ENSMUSG00000034394	Lif	leukemia inhibitory factor [Source:MGI Symbol;Acc:MGI:96787]	11	4257556	4272514	14958	NA	174	133	170	147	107	138	82	90	128.4	-0.5	0.14	-3.55	0.000385	0.008751
ENSMUSG00000058729	Lin9	lin-9 homolog (C. elegans) [Source:MGI Symbol;Acc:MGI:1919818]	1	180641149	180690694	49545	NA	162	110	102	126	114	75	70	69	101.69	-0.5	0.16	-3.17	0.001527	0.0223
ENSMUSG00000027134	Lpcat4	lysophosphatidylcholine acyltransferase 4 [Source:MGI Symbol;Acc:MGI:2138993]	2	112239467	112247111	7644	NA	696	655	763	828	498	624	432	442	613.06	-0.5	0.13	-3.92	8.989e-05	0.003218
ENSMUSG00000029910	Mad2l1	MAD2 mitotic arrest deficient-like 1 [Source:MGI Symbol;Acc:MGI:1860374]	6	66535389	66547220	11831	NA	780	538	567	579	616	439	295	271	499.55	-0.5	0.17	-3.03	0.002471	0.03057
ENSMUSG00000026873	Phf19	PHD finger protein 19 [Source:MGI Symbol;Acc:MGI:1921266]	2	34893756	34914026	20270	NA	177	107	128	133	123	97	69	68	110.44	-0.5	0.16	-3.2	0.001353	0.02051
ENSMUSG00000007080	Pole	polymerase (DNA directed), epsilon [Source:MGI Symbol;Acc:MGI:1196391]	5	110286305	110337474	51169	NA	527	367	417	361	381	334	198	194	340.03	-0.5	0.16	-3.23	0.001226	0.01928
ENSMUSG00000030978	Rrm1	ribonucleotide reductase M1 [Source:MGI Symbol;Acc:MGI:98180]	7	102441694	102469771	28077	NA	2034	1463	1437	1525	1515	1170	846	827	1326.5	-0.5	0.13	-3.75	0.0001758	0.005204
ENSMUSG00000039976	Tbc1d16	TBC1 domain family, member 16 [Source:MGI Symbol;Acc:MGI:2652878]	11	119143044	119228499	85455	NA	268	239	341	368	174	194	187	231	250.29	-0.5	0.17	-2.89	0.003843	0.04097
ENSMUSG00000025574	Tk1	thymidine kinase 1 [Source:MGI Symbol;Acc:MGI:98763]	11	117815525	117826092	10567	NA	340	238	237	243	278	147	139	121	213.44	-0.5	0.18	-2.81	0.004918	0.04779
ENSMUSG00000019590	Cyb561	cytochrome b-561 [Source:MGI Symbol;Acc:MGI:103253]	11	105933701	105953336	19635	NA	161	126	143	201	110	103	104	102	130.53	-0.49	0.16	-3.1	0.001937	0.026
ENSMUSG00000009566	Fpgs	folylpolyglutamyl synthetase [Source:MGI Symbol;Acc:MGI:95576]	2	32682608	32704145	21537	NA	181	133	171	144	137	113	97	76	129.59	-0.49	0.14	-3.42	0.0006325	0.01227
ENSMUSG00000031604	Msmo1	methylsterol monoxygenase 1 [Source:MGI Symbol;Acc:MGI:1913484]	8	64718138	64733792	15654	NA	1337	923	1085	995	886	785	678	625	900.92	-0.49	0.09	-5.65	1.631e-08	3.522e-06
ENSMUSG00000024666	Tmem138	transmembrane protein 138 [Source:MGI Symbol;Acc:MGI:1920232]	19	10570477	10577362	6885	NA	198	151	162	161	141	125	78	111	138.74	-0.49	0.13	-3.7	0.0002132	0.005939
ENSMUSG00000031799	Tpm4	tropomyosin 4 [Source:MGI Symbol;Acc:MGI:2449202]	8	72134974	72153142	18168	NA	12960	11773	11759	10719	8872	8552	7772	7577	9912.64	-0.49	0.06	-8.19	2.594e-16	4.271e-13
ENSMUSG00000029482	Aacs	acetoacetyl-CoA synthetase [Source:MGI Symbol;Acc:MGI:1926144]	5	125475813	125517410	41597	NA	1365	979	1094	1072	1017	773	669	662	939.65	-0.48	0.1	-4.7	2.583e-06	0.0002363
ENSMUSG00000028988	Ctnnbip1	catenin beta interacting protein 1 [Source:MGI Symbol;Acc:MGI:1915756]	4	149518235	149566437	48202	NA	453	350	354	388	318	284	237	235	323.23	-0.48	0.09	-5.3	1.142e-07	1.954e-05
ENSMUSG00000028633	Ctps	cytidine 5'-triphosphate synthase [Source:MGI Symbol;Acc:MGI:1858304]	4	120539867	120570276	30409	NA	302	183	190	250	203	178	113	127	189.35	-0.48	0.15	-3.11	0.0019	0.02566
ENSMUSG00000044927	H1fx	H1 histone family, member X [Source:MGI Symbol;Acc:MGI:2685307]	6	87980420	87981637	1217	NA	590	637	834	814	451	627	331	508	596.52	-0.48	0.17	-2.79	0.005282	0.04985
ENSMUSG00000049932	H2afx	H2A histone family, member X [Source:MGI Symbol;Acc:MGI:102688]	9	44334693	44336077	1384	NA	1093	740	917	841	810	711	433	499	741.5	-0.48	0.13	-3.6	0.0003235	0.007764
ENSMUSG00000042292	Mkl1	MKL (megakaryoblastic leukemia)/myocardin-like 1 [Source:MGI Symbol;Acc:MGI:2384495]	15	81012280	81190757	178477	NA	2789	2796	3164	2584	2049	2170	1854	1777	2383.34	-0.48	0.1	-4.87	1.094e-06	0.0001287
ENSMUSG00000031349	Nsdhl	NAD(P) dependent steroid dehydrogenase-like [Source:MGI Symbol;Acc:MGI:1099438]	X	72918556	72958514	39958	NA	475	294	354	370	297	275	236	217	309.91	-0.48	0.11	-4.36	1.303e-05	0.0007841
ENSMUSG00000030934	Oat	ornithine aminotransferase [Source:MGI Symbol;Acc:MGI:97394]	7	132557477	132576398	18921	NA	2248	1735	2059	1874	1664	1466	1200	1197	1659.59	-0.48	0.08	-6.07	1.289e-09	4.468e-07
ENSMUSG00000025758	Plk4	polo like kinase 4 [Source:MGI Symbol;Acc:MGI:101783]	3	40800018	40816883	16865	NA	510	340	370	342	350	305	197	214	321.86	-0.48	0.13	-3.56	0.0003695	0.00854
ENSMUSG00000030122	Ptms	parathymosin [Source:MGI Symbol;Acc:MGI:1916452]	6	124913680	124920103	6423	NA	7629	6980	7391	7326	5659	5798	4431	4668	6179.66	-0.48	0.07	-6.89	5.422e-12	4.763e-09
ENSMUSG00000032397	Tipin	timeless interacting protein [Source:MGI Symbol;Acc:MGI:1921571]	9	64281580	64305424	23844	NA	367	246	240	329	269	201	156	175	243.73	-0.48	0.14	-3.31	0.0009313	0.01596
ENSMUSG00000025747	Tyms	thymidylate synthase [Source:MGI Symbol;Acc:MGI:98878]	5	30058201	30073617	15416	NA	414	291	339	336	329	250	185	181	285.56	-0.48	0.14	-3.48	0.0005	0.01046
ENSMUSG00000073434	Wdr90	WD repeat domain 90 [Source:MGI Symbol;Acc:MGI:1921267]	17	25844770	25861501	16731	NA	449	296	300	336	307	267	179	190	284.82	-0.48	0.13	-3.58	0.0003373	0.008052
ENSMUSG00000052446	Zfp961	zinc finger protein 961 [Source:MGI Symbol;Acc:MGI:3583954]	8	71951037	71993792	42755	NA	301	219	244	248	180	205	137	175	210.88	-0.48	0.11	-4.31	1.616e-05	0.0009464
ENSMUSG00000034445	Cyb561a3	cytochrome b561 family, member A3 [Source:MGI Symbol;Acc:MGI:2686925]	19	10577453	10588548	11095	NA	1850	1471	1982	1676	1149	1597	894	1169	1457.49	-0.47	0.14	-3.42	0.0006164	0.01206
ENSMUSG00000040703	Cyp2s1	cytochrome P450, family 2, subfamily s, polypeptide 1 [Source:MGI Symbol;Acc:MGI:1921384]	7	25802474	25816913	14439	NA	298	183	199	244	194	191	132	107	189.72	-0.47	0.15	-3.06	0.002181	0.02814
ENSMUSG00000027371	Fahd2a	fumarylacetoacetate hydrolase domain containing 2A [Source:MGI Symbol;Acc:MGI:1915376]	2	127436214	127444565	8351	NA	611	495	609	604	398	429	384	394	487.23	-0.47	0.1	-4.69	2.671e-06	0.0002408
ENSMUSG00000021670	Hmgcr	3-hydroxy-3-methylglutaryl-Coenzyme A reductase [Source:MGI Symbol;Acc:MGI:96159]	13	96648966	96670936	21970	NA	2893	2010	2271	2105	1817	1877	1404	1363	1937.22	-0.47	0.08	-5.68	1.355e-08	3.077e-06
ENSMUSG00000058258	Idi1	isopentenyl-diphosphate delta isomerase [Source:MGI Symbol;Acc:MGI:2442264]	13	8885500	8892451	6951	NA	1312	861	987	1203	588	951	529	829	896.58	-0.47	0.16	-2.9	0.003728	0.04016
ENSMUSG00000031683	Lsm6	LSM6 homolog, U6 small nuclear RNA and mRNA degradation associated [Source:MGI Symbol;Acc:MGI:1925901]	8	78804864	78821140	16276	NA	671	491	551	597	495	462	315	332	481.88	-0.47	0.11	-4.32	1.563e-05	0.0009235
ENSMUSG00000024906	Mus81	MUS81 structure-specific endonuclease subunit [Source:MGI Symbol;Acc:MGI:1918961]	19	5482344	5488402	6058	NA	349	318	339	332	249	248	199	236	281.6	-0.47	0.1	-4.85	1.242e-06	0.0001411
ENSMUSG00000020019	Ntn4	netrin 4 [Source:MGI Symbol;Acc:MGI:1888978]	10	93640680	93747207	106527	NA	272	182	166	178	166	159	91	122	163.5	-0.47	0.15	-3.18	0.001469	0.0217
ENSMUSG00000036825	Ssx2ip	synovial sarcoma, X 2 interacting protein [Source:MGI Symbol;Acc:MGI:2139150]	3	146404641	146440144	35503	NA	551	470	478	460	385	351	302	330	411.75	-0.47	0.08	-6.15	7.654e-10	2.966e-07
ENSMUSG00000001228	Uhrf1	ubiquitin-like, containing PHD and RING finger domains, 1 [Source:MGI Symbol;Acc:MGI:1338889]	17	56303320	56323486	20166	NA	1083	721	843	785	841	652	387	450	704.99	-0.47	0.16	-3.05	0.002314	0.02915
ENSMUSG00000074886	Grk6	G protein-coupled receptor kinase 6 [Source:MGI Symbol;Acc:MGI:1347078]	13	55445071	55460927	15856	NA	1454	1206	1216	1240	1076	928	840	762	1078.04	-0.46	0.07	-6.31	2.872e-10	1.414e-07
ENSMUSG00000030008	Pradc1	protease-associated domain containing 1 [Source:MGI Symbol;Acc:MGI:1920577]	6	85446809	85451970	5161	NA	177	112	125	127	91	106	99	70	111.75	-0.46	0.15	-3.15	0.001652	0.02356
ENSMUSG00000018381	Abi3	ABI gene family, member 3 [Source:MGI Symbol;Acc:MGI:1913860]	11	95830073	95842476	12403	NA	1399	1135	1247	1169	958	1003	726	840	1047.65	-0.45	0.07	-6.46	1.037e-10	5.94e-08
ENSMUSG00000054702	Ap1s3	adaptor-related protein complex AP-1, sigma 3 [Source:MGI Symbol;Acc:MGI:1891304]	1	79606875	79671972	65097	NA	795	538	689	714	499	602	370	446	573.68	-0.45	0.12	-3.78	0.0001571	0.004791
ENSMUSG00000040084	Bub1b	BUB1B, mitotic checkpoint serine/threonine kinase [Source:MGI Symbol;Acc:MGI:1333889]	2	118598210	118641591	43381	NA	1142	810	869	822	949	629	495	456	756.45	-0.45	0.15	-2.94	0.003331	0.03736
ENSMUSG00000035842	Ddx11	DEAD/H (Asp-Glu-Ala-Asp/His) box helicase 11 [Source:MGI Symbol;Acc:MGI:2443590]	17	66123519	66152174	28655	NA	241	190	168	201	196	154	100	101	165.74	-0.45	0.16	-2.88	0.003954	0.04183
ENSMUSG00000022995	Enah	ENAH actin regulator [Source:MGI Symbol;Acc:MGI:108360]	1	181896383	182019990	123607	NA	2273	1753	2123	2321	1469	1892	929	1568	1770.25	-0.45	0.15	-2.95	0.003159	0.03625
ENSMUSG00000029463	Fam216a	family with sequence similarity 216, member A [Source:MGI Symbol;Acc:MGI:1916198]	5	122364579	122372364	7785	NA	120	85	116	115	87	93	59	61	90.72	-0.45	0.15	-2.94	0.003232	0.03659
ENSMUSG00000046546	Fam43a	family with sequence similarity 43, member A [Source:MGI Symbol;Acc:MGI:2676309]	16	30599722	30602797	3075	NA	2240	1675	2085	2166	1554	1700	1295	1258	1727.94	-0.45	0.09	-4.71	2.509e-06	0.0002351
ENSMUSG00000045294	Insig1	insulin induced gene 1 [Source:MGI Symbol;Acc:MGI:1916289]	5	28071362	28078662	7300	NA	1267	831	989	928	829	751	649	595	842.01	-0.45	0.09	-4.94	7.878e-07	9.7e-05
ENSMUSG00000090272	Mndal	myeloid nuclear differentiation antigen like [Source:MGI Symbol;Acc:MGI:3780953]	1	173849125	173942491	93366	NA	1604	1332	1942	1459	997	1437	766	1164	1325.52	-0.45	0.16	-2.83	0.004669	0.04618
ENSMUSG00000056209	Npm3	nucleoplasmin 3 [Source:MGI Symbol;Acc:MGI:894653]	19	45747733	45749591	1858	NA	521	357	410	475	386	364	209	273	368.12	-0.45	0.14	-3.25	0.001139	0.01824
ENSMUSG00000030774	Pak1	p21 (RAC1) activated kinase 1 [Source:MGI Symbol;Acc:MGI:1339975]	7	97788540	97912381	123841	NA	1269	954	1151	1204	937	939	610	763	966.09	-0.45	0.11	-4.2	2.634e-05	0.001388
ENSMUSG00000032601	Prkar2a	protein kinase, cAMP dependent regulatory, type II alpha [Source:MGI Symbol;Acc:MGI:108025]	9	108689313	108750436	61123	NA	3676	2946	3725	3242	2439	2958	1982	2223	2868.27	-0.45	0.1	-4.49	7.02e-06	0.0005196
ENSMUSG00000022463	Srebf2	sterol regulatory element binding factor 2 [Source:MGI Symbol;Acc:MGI:107585]	15	82147180	82205379	58199	NA	8504	6352	7761	7914	4996	6853	4616	5030	6435.32	-0.45	0.11	-4	6.315e-05	0.002506
ENSMUSG00000007029	Vars	valyl-tRNA synthetase [Source:MGI Symbol;Acc:MGI:90675]	17	35000986	35016322	15336	NA	2822	2024	2536	2285	2144	2001	1318	1374	2029.97	-0.45	0.12	-3.88	0.0001024	0.003569
ENSMUSG00000005103	Wdr1	WD repeat domain 1 [Source:MGI Symbol;Acc:MGI:1337100]	5	38526812	38563221	36409	NA	16421	14890	16296	15914	11267	13425	9420	11007	13470.6	-0.45	0.09	-4.98	6.221e-07	8.115e-05
ENSMUSG00000034731	Dgkh	diacylglycerol kinase, eta [Source:MGI Symbol;Acc:MGI:2444188]	14	78558749	78732776	174027	NA	193	168	211	190	130	168	104	133	160.74	-0.44	0.14	-3.17	0.001504	0.02207
ENSMUSG00000021811	Dnajc9	DnaJ heat shock protein family (Hsp40) member C9 [Source:MGI Symbol;Acc:MGI:1915326]	14	20384637	20388910	4273	NA	583	410	417	484	462	342	259	271	396.5	-0.44	0.13	-3.3	0.000963	0.01627
ENSMUSG00000030207	Fam234b	family with sequence similarity 234, member B [Source:MGI Symbol;Acc:MGI:1921775]	6	135197976	135244955	46979	NA	241	177	175	224	171	165	88	142	170.17	-0.44	0.15	-2.9	0.003703	0.04009
ENSMUSG00000050075	Gpr171	G protein-coupled receptor 171 [Source:MGI Symbol;Acc:MGI:2442043]	3	59096447	59101821	5374	NA	957	722	908	939	727	669	590	535	748.3	-0.44	0.1	-4.38	1.166e-05	0.0007213
ENSMUSG00000062867	Impdh2	inosine monophosphate dehydrogenase 2 [Source:MGI Symbol;Acc:MGI:109367]	9	108560285	108565584	5299	NA	1700	1423	1620	1700	1331	1371	830	1084	1366.34	-0.44	0.11	-3.83	0.0001266	0.004115
ENSMUSG00000020089	Ppa1	pyrophosphatase (inorganic) 1 [Source:MGI Symbol;Acc:MGI:97831]	10	61648551	61674168	25617	NA	564	418	448	484	447	377	256	280	402.64	-0.44	0.12	-3.63	0.0002876	0.007302
ENSMUSG00000007613	Tgfbr1	transforming growth factor, beta receptor I [Source:MGI Symbol;Acc:MGI:98728]	4	47353221	47414931	61710	NA	7340	6080	7387	6237	4230	6007	3405	5215	5682.55	-0.44	0.14	-3.15	0.001615	0.02323
ENSMUSG00000028461	Ccdc107	coiled-coil domain containing 107 [Source:MGI Symbol;Acc:MGI:1913423]	4	43492899	43495921	3022	NA	169	131	139	138	108	116	89	96	121.81	-0.43	0.12	-3.62	0.0002978	0.007448
ENSMUSG00000028974	Dffa	DNA fragmentation factor, alpha subunit [Source:MGI Symbol;Acc:MGI:1196227]	4	149104145	149120647	16502	NA	986	691	979	919	610	899	454	552	750.74	-0.43	0.15	-2.79	0.005259	0.04974
ENSMUSG00000036613	Eipr1	EARP complex and GARP complex interacting protein 1 [Source:MGI Symbol;Acc:MGI:1289332]	12	28751802	28869865	118063	NA	707	629	747	757	536	659	374	469	603.69	-0.43	0.13	-3.26	0.001133	0.01818
ENSMUSG00000011179	Odc1	ornithine decarboxylase, structural 1 [Source:MGI Symbol;Acc:MGI:97402]	12	17544793	17551505	6712	NA	3676	2971	3839	2878	2444	3219	1824	2008	2819.39	-0.43	0.13	-3.23	0.001252	0.01956
ENSMUSG00000026126	Ptpn18	protein tyrosine phosphatase, non-receptor type 18 [Source:MGI Symbol;Acc:MGI:108410]	1	34459761	34475733	15972	NA	530	429	509	563	439	354	342	317	431.69	-0.43	0.11	-3.79	0.0001512	0.004673
ENSMUSG00000017639	Rab11fip4	RAB11 family interacting protein 4 (class II) [Source:MGI Symbol;Acc:MGI:2442920]	11	79591211	79698023	106812	NA	434	332	334	349	319	303	176	235	305.17	-0.43	0.12	-3.46	0.0005367	0.01103
ENSMUSG00000030079	Ruvbl1	RuvB-like protein 1 [Source:MGI Symbol;Acc:MGI:1928760]	6	88465408	88497572	32164	NA	701	555	622	594	509	472	376	422	525.44	-0.43	0.08	-5.78	7.447e-09	1.924e-06
ENSMUSG00000011254	Thg1l	tRNA-histidine guanylyltransferase 1-like (S. cerevisiae) [Source:MGI Symbol;Acc:MGI:1913878]	11	45946842	45955494	8652	NA	271	212	235	241	178	208	136	161	202.81	-0.43	0.11	-3.92	8.796e-05	0.00319
ENSMUSG00000027379	Bub1	BUB1, mitotic checkpoint serine/threonine kinase [Source:MGI Symbol;Acc:MGI:1100510]	2	127801121	127831865	30744	NA	555	476	510	479	485	368	337	269	429.56	-0.42	0.12	-3.39	0.0007107	0.01324
ENSMUSG00000014592	Camta1	calmodulin binding transcription activator 1 [Source:MGI Symbol;Acc:MGI:2140230]	4	150917321	151861876	944555	NA	238	204	190	232	153	202	127	136	183.18	-0.42	0.13	-3.22	0.00128	0.01986
ENSMUSG00000002835	Chaf1a	chromatin assembly factor 1, subunit A (p150) [Source:MGI Symbol;Acc:MGI:1351331]	17	56040415	56068026	27611	NA	694	510	577	566	571	454	324	334	495.42	-0.42	0.12	-3.41	0.0006421	0.0123
ENSMUSG00000002297	Dbf4	DBF4 zinc finger [Source:MGI Symbol;Acc:MGI:1351328]	5	8396972	8422716	25744	NA	362	276	302	299	294	236	177	185	262.36	-0.42	0.12	-3.62	0.0002967	0.007448
ENSMUSG00000031403	Dkc1	dyskeratosis congenita 1, dyskerin [Source:MGI Symbol;Acc:MGI:1861727]	X	75095853	75109777	13924	NA	464	346	363	437	420	278	209	233	338.18	-0.42	0.15	-2.79	0.005231	0.04965
ENSMUSG00000041112	Elmo1	engulfment and cell motility 1 [Source:MGI Symbol;Acc:MGI:2153044]	13	20090595	20608353	517758	NA	1700	1396	1563	1406	1105	1423	805	1037	1288.05	-0.42	0.12	-3.61	0.0003051	0.007556
ENSMUSG00000040229	Gpr34	G protein-coupled receptor 34 [Source:MGI Symbol;Acc:MGI:1346334]	X	13632088	13640858	8770	NA	211	134	183	182	163	116	116	105	149.21	-0.42	0.14	-2.98	0.002905	0.0342
ENSMUSG00000018362	Kpna2	karyopherin (importin) alpha 2 [Source:MGI Symbol;Acc:MGI:103561]	11	106988628	106999541	10913	NA	1931	1333	1454	1412	1497	1190	831	891	1292.93	-0.42	0.13	-3.33	0.0008653	0.01516
ENSMUSG00000040699	Limd2	LIM domain containing 2 [Source:MGI Symbol;Acc:MGI:1915053]	11	106156255	106160860	4605	NA	1442	1204	1662	1465	1128	1224	791	1029	1232.02	-0.42	0.12	-3.34	0.0008428	0.01488
ENSMUSG00000067714	Lpar5	lysophosphatidic acid receptor 5 [Source:MGI Symbol;Acc:MGI:2685918]	6	125067919	125082472	14553	NA	126	119	155	136	107	113	72	88	113.55	-0.42	0.15	-2.81	0.005026	0.04819
ENSMUSG00000006289	Osgep	O-sialoglycoprotein endopeptidase [Source:MGI Symbol;Acc:MGI:1913496]	14	50906477	50924893	18416	NA	755	623	674	782	596	573	416	474	605.26	-0.42	0.1	-4.17	3.04e-05	0.001535
ENSMUSG00000025137	Pcyt2	phosphate cytidylyltransferase 2, ethanolamine [Source:MGI Symbol;Acc:MGI:1915921]	11	120610086	120617936	7850	NA	1089	857	957	993	704	909	534	656	827.18	-0.42	0.11	-3.71	0.0002063	0.005809
ENSMUSG00000078126	Rpl23a-ps3	ribosomal protein L23A, pseudogene 3 [Source:MGI Symbol;Acc:MGI:3781353]	14	34170654	34171122	468	NA	229	198	253	241	137	203	137	173	195.27	-0.42	0.15	-2.79	0.005248	0.04974
ENSMUSG00000015605	Srf	serum response factor [Source:MGI Symbol;Acc:MGI:106658]	17	46546838	46556162	9324	NA	1345	1206	1254	1174	1045	972	799	823	1066.88	-0.42	0.07	-6.3	2.897e-10	1.414e-07
ENSMUSG00000021177	Tdp1	tyrosyl-DNA phosphodiesterase 1 [Source:MGI Symbol;Acc:MGI:1920036]	12	99884516	99955219	70703	NA	219	164	180	192	161	162	106	114	159.87	-0.42	0.12	-3.41	0.0006516	0.01242
ENSMUSG00000024170	Telo2	telomere maintenance 2 [Source:MGI Symbol;Acc:MGI:1918968]	17	25099569	25115967	16398	NA	355	258	293	295	224	284	181	171	253.86	-0.42	0.12	-3.41	0.0006524	0.01242
ENSMUSG00000107476	Zfp862-ps	zinc finger protein 862, pseudogene [Source:MGI Symbol;Acc:MGI:1889827]	6	48504336	48534832	30496	NA	969	659	918	840	593	757	502	580	718.66	-0.42	0.12	-3.48	0.0005019	0.01048
ENSMUSG00000036905	C1qb	complement component 1, q subcomponent, beta polypeptide [Source:MGI Symbol;Acc:MGI:88224]	4	136880128	136886187	6059	NA	9454	7039	8696	9545	7461	5703	5537	6345	7408.3	-0.41	0.11	-3.66	0.0002562	0.006712
ENSMUSG00000063605	Ccdc102a	coiled-coil domain containing 102A [Source:MGI Symbol;Acc:MGI:2686927]	8	94902868	94918098	15230	NA	709	631	796	739	524	656	387	517	614.63	-0.41	0.13	-3.09	0.001988	0.02645
ENSMUSG00000027160	Ccdc34	coiled-coil domain containing 34 [Source:MGI Symbol;Acc:MGI:1915451]	2	110017816	110173360	155544	NA	236	185	192	210	197	150	124	122	174.57	-0.41	0.13	-3.3	0.0009559	0.01619
ENSMUSG00000071644	Eef1g	eukaryotic translation elongation factor 1 gamma [Source:MGI Symbol;Acc:MGI:1914410]	19	8967040	8978479	11439	NA	10070	8036	9526	9364	7440	8158	5592	5991	7931.22	-0.41	0.09	-4.62	3.76e-06	0.0003196
ENSMUSG00000036109	Mbnl3	muscleblind like splicing factor 3 [Source:MGI Symbol;Acc:MGI:2444912]	X	51117268	51206532	89264	NA	230	159	174	136	132	160	101	103	146.67	-0.41	0.14	-2.87	0.004066	0.04231
ENSMUSG00000030722	Nfatc2ip	nuclear factor of activated T cells, cytoplasmic, calcineurin dependent 2 interacting protein [Source:MGI Symbol;Acc:MGI:1329015]	7	126382853	126396737	13884	NA	240	177	219	197	174	186	109	134	176.82	-0.41	0.13	-3.15	0.001629	0.02333
ENSMUSG00000031697	Orc6	origin recognition complex, subunit 6 [Source:MGI Symbol;Acc:MGI:1929285]	8	85299631	85308278	8647	NA	323	282	283	283	279	230	166	179	249.76	-0.41	0.12	-3.49	0.0004815	0.01015
ENSMUSG00000000489	Pdgfb	platelet derived growth factor, B polypeptide [Source:MGI Symbol;Acc:MGI:97528]	15	79995873	80014977	19104	NA	1499	1397	1543	1227	922	1173	914	1082	1212.12	-0.41	0.12	-3.5	0.0004619	0.009911
ENSMUSG00000099032	Tcf24	transcription factor 24 [Source:MGI Symbol;Acc:MGI:3780500]	1	9960162	9967932	7770	NA	284	216	267	263	229	220	120	173	218.28	-0.41	0.14	-2.87	0.004051	0.04231
ENSMUSG00000019961	Tmpo	thymopoietin [Source:MGI Symbol;Acc:MGI:106920]	10	91147570	91181315	33745	NA	2661	1929	2053	2047	2031	1660	1250	1391	1848.26	-0.41	0.1	-4.18	2.872e-05	0.001461
ENSMUSG00000078453	Abracl	ABRA C-terminal like [Source:MGI Symbol;Acc:MGI:1920362]	10	18011259	18023288	12029	NA	1608	1545	1573	1358	1453	1110	974	951	1307.94	-0.4	0.11	-3.72	0.000199	0.005687
ENSMUSG00000032883	Acsl3	acyl-CoA synthetase long-chain family member 3 [Source:MGI Symbol;Acc:MGI:1921455]	1	78657824	78707743	49919	NA	396	227	300	291	246	227	218	183	257.14	-0.4	0.12	-3.19	0.001416	0.0212
ENSMUSG00000039145	Camk1d	calcium/calmodulin-dependent protein kinase ID [Source:MGI Symbol;Acc:MGI:2442190]	2	5293456	5714515	421059	NA	1832	1478	1711	1578	1299	1453	965	1163	1418.71	-0.4	0.09	-4.49	7.189e-06	0.0005265
ENSMUSG00000035954	Dock4	dedicator of cytokinesis 4 [Source:MGI Symbol;Acc:MGI:1918006]	12	40445951	40846874	400923	NA	782	615	754	703	479	622	397	566	609.17	-0.4	0.13	-3.19	0.001424	0.02129
ENSMUSG00000070044	Fam149a	family with sequence similarity 149, member A [Source:MGI Symbol;Acc:MGI:2387177]	8	45336716	45382291	45575	NA	259	187	234	245	185	192	131	167	197.7	-0.4	0.12	-3.29	0.001006	0.01671
ENSMUSG00000068466	Gm5518	predicted gene 5518 [Source:MGI Symbol;Acc:MGI:3648673]	19	29160117	29160765	648	NA	181	122	143	164	134	119	97	89	129.27	-0.4	0.13	-3.03	0.002421	0.03026
ENSMUSG00000050627	Gpd1l	glycerol-3-phosphate dehydrogenase 1-like [Source:MGI Symbol;Acc:MGI:1289257]	9	114899340	114933987	34647	NA	1100	867	899	799	857	662	577	588	782.73	-0.4	0.1	-4.15	3.317e-05	0.001618
ENSMUSG00000051212	Gpr183	G protein-coupled receptor 183 [Source:MGI Symbol;Acc:MGI:2442034]	14	121952550	121965195	12645	NA	1327	1082	1296	1277	766	1181	695	952	1062.8	-0.4	0.14	-2.83	0.004694	0.04636
ENSMUSG00000029102	Hgfac	hepatocyte growth factor activator [Source:MGI Symbol;Acc:MGI:1859281]	5	35041508	35048461	6953	NA	1365	1216	1567	1357	1104	1109	1062	709	1177.61	-0.4	0.14	-2.95	0.003226	0.03659
ENSMUSG00000033105	Lss	lanosterol synthase [Source:MGI Symbol;Acc:MGI:1336155]	10	76531587	76557138	25551	NA	689	499	554	515	459	441	408	339	481.9	-0.4	0.09	-4.47	7.65e-06	0.0005448
ENSMUSG00000026355	Mcm6	minichromosome maintenance complex component 6 [Source:MGI Symbol;Acc:MGI:1298227]	1	128331589	128359664	28075	NA	2012	1460	1485	1715	1580	1320	972	1028	1423.85	-0.4	0.11	-3.66	0.0002491	0.006591
ENSMUSG00000048578	Mlec	malectin [Source:MGI Symbol;Acc:MGI:1924015]	5	115142980	115158179	15199	NA	7954	5409	6118	6151	6018	4871	4038	3783	5454.34	-0.4	0.1	-3.93	8.669e-05	0.003155
ENSMUSG00000024151	Msh2	mutS homolog 2 [Source:MGI Symbol;Acc:MGI:101816]	17	87672329	87723713	51384	NA	736	523	554	596	459	539	349	420	514.67	-0.4	0.1	-3.92	8.898e-05	0.003205
ENSMUSG00000090841	Myl6	myosin, light polypeptide 6, alkali, smooth muscle and non-muscle [Source:MGI Symbol;Acc:MGI:109318]	10	128490859	128494145	3286	NA	15038	13645	13973	12706	11644	11151	9027	9115	11919.2	-0.4	0.06	-6.62	3.614e-11	2.506e-08
ENSMUSG00000050379	Sept6	septin 6 [Source:MGI Symbol;Acc:MGI:1888939]	X	36911325	36991794	80469	NA	973	677	790	733	660	657	518	494	677.97	-0.4	0.08	-4.75	1.985e-06	0.0001996
ENSMUSG00000025821	Zfp282	zinc finger protein 282 [Source:MGI Symbol;Acc:MGI:2141413]	6	47877203	47908485	31282	NA	830	607	739	781	611	646	441	469	632.34	-0.4	0.1	-3.88	0.0001058	0.003656
ENSMUSG00000023832	Acat2	acetyl-Coenzyme A acetyltransferase 2 [Source:MGI Symbol;Acc:MGI:87871]	17	12942889	12960747	17858	NA	478	420	404	392	325	410	208	297	361.8	-0.39	0.13	-2.9	0.003748	0.04028
ENSMUSG00000066551	Hmgb1	high mobility group box 1 [Source:MGI Symbol;Acc:MGI:96113]	5	149046701	149184489	137788	NA	2192	1547	1795	1934	1711	1482	1118	1214	1601.32	-0.39	0.1	-4.01	6.1e-05	0.002472
ENSMUSG00000027937	Jtb	jumping translocation breakpoint [Source:MGI Symbol;Acc:MGI:1346082]	3	90231596	90235838	4242	NA	935	820	854	920	775	745	545	568	762.05	-0.39	0.09	-4.3	1.712e-05	0.0009935
ENSMUSG00000035024	Ncapd3	non-SMC condensin II complex, subunit D3 [Source:MGI Symbol;Acc:MGI:2142989]	9	27030174	27095315	65141	NA	658	443	480	423	488	390	306	272	424.2	-0.39	0.13	-2.93	0.003345	0.03747
ENSMUSG00000017176	Nt5c3b	5'-nucleotidase, cytosolic IIIB [Source:MGI Symbol;Acc:MGI:1915356]	11	100422320	100441808	19488	NA	147	129	132	148	115	102	84	104	119.16	-0.39	0.13	-3.06	0.00224	0.02863
ENSMUSG00000032527	Pccb	propionyl Coenzyme A carboxylase, beta polypeptide [Source:MGI Symbol;Acc:MGI:1914154]	9	100982031	101034898	52867	NA	538	403	484	503	376	399	290	354	414.05	-0.39	0.1	-3.98	6.749e-05	0.002631
ENSMUSG00000028796	Phc2	polyhomeotic 2 [Source:MGI Symbol;Acc:MGI:1860454]	4	128654701	128752881	98180	NA	3583	3008	3827	3896	2567	3170	2122	2676	3083.58	-0.39	0.12	-3.19	0.001403	0.02108
ENSMUSG00000060288	Ppih	peptidyl prolyl isomerase H [Source:MGI Symbol;Acc:MGI:106499]	4	119300009	119320546	20537	NA	466	347	473	453	365	370	246	298	372.92	-0.39	0.12	-3.26	0.001125	0.01813
ENSMUSG00000028896	Rcc1	regulator of chromosome condensation 1 [Source:MGI Symbol;Acc:MGI:1913989]	4	132331918	132353605	21687	NA	737	499	579	606	593	478	359	354	516.83	-0.39	0.12	-3.15	0.001635	0.02336
ENSMUSG00000027597	Ahcy	S-adenosylhomocysteine hydrolase [Source:MGI Symbol;Acc:MGI:87968]	2	155059309	155074497	15188	NA	727	495	534	548	579	447	348	331	492.19	-0.38	0.13	-2.98	0.002928	0.03439
ENSMUSG00000015749	Anp32e	acidic (leucine-rich) nuclear phosphoprotein 32 family, member E [Source:MGI Symbol;Acc:MGI:1913721]	3	95929245	95947390	18145	NA	2601	1932	2046	2144	2038	1801	1390	1308	1879.36	-0.38	0.09	-3.96	7.589e-05	0.002881
ENSMUSG00000036896	C1qc	complement component 1, q subcomponent, C chain [Source:MGI Symbol;Acc:MGI:88225]	4	136889803	136893065	3262	NA	4990	3933	4903	5501	4124	3321	3008	3798	4168.19	-0.38	0.12	-3.08	0.002069	0.02718
ENSMUSG00000056201	Cfl1	cofilin 1, non-muscle [Source:MGI Symbol;Acc:MGI:101757]	19	5490454	5495201	4747	NA	26528	22945	24087	22877	21423	19247	15885	15969	20898.2	-0.38	0.06	-6.26	3.791e-10	1.722e-07
ENSMUSG00000002718	Cse1l	chromosome segregation 1-like (S. cerevisiae) [Source:MGI Symbol;Acc:MGI:1339951]	2	166906039	166946389	40350	NA	1728	1289	1499	1386	1264	1242	924	991	1273.65	-0.38	0.07	-5.18	2.179e-07	3.339e-05
ENSMUSG00000030830	Itgal	integrin alpha L [Source:MGI Symbol;Acc:MGI:96606]	7	127296259	127335138	38879	NA	3561	2654	3347	2755	2676	2392	2168	1964	2658.77	-0.38	0.09	-4.29	1.821e-05	0.001034
ENSMUSG00000030269	Mtmr14	myotubularin related protein 14 [Source:MGI Symbol;Acc:MGI:1916075]	6	113237842	113281392	43550	NA	2604	2272	2566	2222	1898	2123	1470	1734	2090.48	-0.38	0.09	-4.42	1.002e-05	0.0006538
ENSMUSG00000063445	Nmral1	NmrA-like family domain containing 1 [Source:MGI Symbol;Acc:MGI:1915074]	16	4710058	4719356	9298	NA	203	146	149	176	154	138	98	106	144	-0.38	0.13	-2.97	0.003017	0.03499
ENSMUSG00000027133	Nop10	NOP10 ribonucleoprotein [Source:MGI Symbol;Acc:MGI:1913431]	2	112261925	112263269	1344	NA	551	422	479	501	482	383	294	297	420.18	-0.38	0.12	-3.23	0.001247	0.01951
ENSMUSG00000030091	Nup210	nucleoporin 210 [Source:MGI Symbol;Acc:MGI:1859555]	6	91013067	91116829	103762	NA	2793	2338	2627	2363	1705	2486	1325	1912	2169.4	-0.38	0.14	-2.81	0.005022	0.04819
ENSMUSG00000025364	Pa2g4	proliferation-associated 2G4 [Source:MGI Symbol;Acc:MGI:894684]	10	128557765	128565987	8222	NA	2147	1500	1787	1828	1549	1555	1119	1184	1561.76	-0.38	0.09	-4.38	1.186e-05	0.0007233
ENSMUSG00000052151	Plpp2	phospholipid phosphatase 2 [Source:MGI Symbol;Acc:MGI:1354945]	10	79526429	79533796	7367	NA	930	682	842	818	628	744	510	555	705.23	-0.38	0.1	-3.89	0.0001006	0.003516
ENSMUSG00000079104	Prps1l3	phosphoribosyl pyrophosphate synthetase 1-like 3 [Source:MGI Symbol;Acc:MGI:3779453]	12	57230411	57239882	9471	NA	413	307	380	373	250	352	231	253	316.47	-0.38	0.12	-3.05	0.002281	0.02898
ENSMUSG00000028484	Psip1	PC4 and SFRS1 interacting protein 1 [Source:MGI Symbol;Acc:MGI:2142116]	4	83455679	83486459	30780	NA	1153	795	914	935	674	880	521	711	811.72	-0.38	0.12	-3.16	0.001563	0.02279
ENSMUSG00000022881	Rfc4	replication factor C (activator 1) 4 [Source:MGI Symbol;Acc:MGI:2146571]	16	23113942	23127737	13795	NA	217	185	211	243	184	184	125	140	184.26	-0.38	0.13	-2.93	0.003426	0.03827
ENSMUSG00000006763	Saal1	serum amyloid A-like 1 [Source:MGI Symbol;Acc:MGI:1926185]	7	46686107	46710680	24573	NA	217	171	205	182	154	169	120	132	166.84	-0.38	0.11	-3.34	0.0008468	0.01492
ENSMUSG00000024799	Tm7sf2	transmembrane 7 superfamily member 2 [Source:MGI Symbol;Acc:MGI:1920416]	19	6062820	6077197	14377	NA	233	172	189	198	180	163	117	126	169.76	-0.38	0.12	-3.27	0.001093	0.01783
ENSMUSG00000035960	Apex1	apurinic/apyrimidinic endonuclease 1 [Source:MGI Symbol;Acc:MGI:88042]	14	50924967	50927139	2172	NA	995	798	873	923	810	783	563	541	775.68	-0.37	0.1	-3.77	0.0001629	0.004934
ENSMUSG00000039031	Arhgap18	Rho GTPase activating protein 18 [Source:MGI Symbol;Acc:MGI:1921160]	10	26753420	26918648	165228	NA	1734	1169	1442	1324	1140	1225	914	960	1221.58	-0.37	0.08	-4.42	9.644e-06	0.000636
ENSMUSG00000028089	Chd1l	chromodomain helicase DNA binding protein 1-like [Source:MGI Symbol;Acc:MGI:1915308]	3	97560741	97610203	49462	NA	294	247	251	245	231	223	134	185	223.18	-0.37	0.12	-3.11	0.00184	0.02513
ENSMUSG00000029705	Cux1	cut-like homeobox 1 [Source:MGI Symbol;Acc:MGI:88568]	5	136248134	136567490	319356	NA	1577	1219	1573	1527	1115	1282	971	1048	1277.79	-0.37	0.1	-3.79	0.0001526	0.004697
ENSMUSG00000021252	Erg28	ergosterol biosynthesis 28 [Source:MGI Symbol;Acc:MGI:1915571]	12	85815447	85824550	9103	NA	567	399	416	484	420	369	306	304	402.52	-0.37	0.1	-3.73	0.0001922	0.00555
ENSMUSG00000114993	Gm6363	predicted gene 6363 [Source:MGI Symbol;Acc:MGI:3645989]	16	94242273	94243347	1074	NA	180	160	175	160	145	136	104	118	145.82	-0.37	0.12	-3.21	0.001313	0.02014
ENSMUSG00000041126	H2afv	H2A histone family, member V [Source:MGI Symbol;Acc:MGI:1924855]	11	6427228	6444443	17215	NA	648	529	650	679	498	559	388	434	543.1	-0.37	0.11	-3.4	0.0006674	0.01263
ENSMUSG00000027305	Ndufaf1	NADH:ubiquinone oxidoreductase complex assembly factor 1 [Source:MGI Symbol;Acc:MGI:1916952]	2	119655445	119662827	7382	NA	230	204	205	208	183	171	139	142	183.43	-0.37	0.1	-3.55	0.0003852	0.008751
ENSMUSG00000033059	Pygb	brain glycogen phosphorylase [Source:MGI Symbol;Acc:MGI:97828]	2	150786734	150831758	45024	NA	1431	1049	1084	1094	1059	915	727	797	1005.01	-0.37	0.08	-4.63	3.682e-06	0.000315
ENSMUSG00000021054	Sgpp1	sphingosine-1-phosphate phosphatase 1 [Source:MGI Symbol;Acc:MGI:2135760]	12	75714248	75735729	21481	NA	1218	909	1130	1193	918	924	690	808	963.88	-0.37	0.1	-3.83	0.0001299	0.004174
ENSMUSG00000030189	Ybx3	Y box protein 3 [Source:MGI Symbol;Acc:MGI:2137670]	6	131364854	131388476	23622	NA	3777	2801	3007	3048	2868	2814	1765	2051	2722.71	-0.37	0.1	-3.57	0.000353	0.008276
ENSMUSG00000037108	Zcwpw1	zinc finger, CW type with PWWP domain 1 [Source:MGI Symbol;Acc:MGI:2685899]	5	137787797	137822621	34824	NA	239	208	245	248	202	195	167	140	203.75	-0.37	0.12	-3.05	0.002308	0.02915
ENSMUSG00000020526	Znhit3	zinc finger, HIT type 3 [Source:MGI Symbol;Acc:MGI:3051596]	11	84910949	84916366	5417	NA	177	118	128	121	114	105	94	89	116.53	-0.37	0.13	-2.86	0.004252	0.04359
ENSMUSG00000061577	Adgrg5	adhesion G protein-coupled receptor G5 [Source:MGI Symbol;Acc:MGI:2685955]	8	94923693	94943280	19587	NA	674	554	738	560	494	528	438	442	548.93	-0.36	0.11	-3.37	0.0007457	0.01374
ENSMUSG00000046598	Bdh1	3-hydroxybutyrate dehydrogenase, type 1 [Source:MGI Symbol;Acc:MGI:1919161]	16	31422279	31458901	36622	NA	1075	1001	1197	1040	833	1032	691	707	938.92	-0.36	0.11	-3.14	0.001663	0.02361
ENSMUSG00000066026	Dhrs3	dehydrogenase/reductase (SDR family) member 3 [Source:MGI Symbol;Acc:MGI:1315215]	4	144892826	144928209	35383	NA	1391	841	999	996	948	862	764	574	906.26	-0.36	0.13	-2.85	0.004374	0.04437
ENSMUSG00000010663	Fads1	fatty acid desaturase 1 [Source:MGI Symbol;Acc:MGI:1923517]	19	10182887	10196870	13983	NA	1265	826	894	948	998	684	632	611	842.95	-0.36	0.13	-2.9	0.003718	0.04014
ENSMUSG00000028018	Gstcd	glutathione S-transferase, C-terminal domain containing [Source:MGI Symbol;Acc:MGI:1914803]	3	132981751	133092033	110282	NA	266	175	179	221	171	168	131	156	180.89	-0.36	0.12	-2.97	0.003	0.03489
ENSMUSG00000023150	Ivns1abp	influenza virus NS1A binding protein [Source:MGI Symbol;Acc:MGI:2152389]	1	151344476	151364422	19946	NA	6901	5702	6298	6124	4921	5641	3874	4571	5447.64	-0.36	0.08	-4.53	6.028e-06	0.0004617
ENSMUSG00000091625	Lsm5	LSM5 homolog, U6 small nuclear RNA and mRNA degradation associated [Source:MGI Symbol;Acc:MGI:1913623]	6	56701062	56704710	3648	NA	421	288	311	373	295	307	231	212	300.43	-0.36	0.11	-3.16	0.00159	0.02298
ENSMUSG00000022369	Mtbp	Mdm2, transformed 3T3 cell double minute p53 binding protein [Source:MGI Symbol;Acc:MGI:2146005]	15	55557407	55626423	69016	NA	296	219	211	273	225	214	142	166	215.05	-0.36	0.13	-2.87	0.004063	0.04231
ENSMUSG00000021374	Nup153	nucleoporin 153 [Source:MGI Symbol;Acc:MGI:2385621]	13	46679904	46727940	48036	NA	5293	4269	4989	4226	3457	4517	2735	3414	4064.91	-0.36	0.11	-3.24	0.001195	0.01899
ENSMUSG00000011257	Pabpc4	poly(A) binding protein, cytoplasmic 4 [Source:MGI Symbol;Acc:MGI:2385206]	4	123262350	123298925	36575	NA	2145	1768	1968	1988	1666	1718	1223	1383	1713.94	-0.36	0.08	-4.7	2.552e-06	0.0002351
ENSMUSG00000026078	Pdcl3	phosducin-like 3 [Source:MGI Symbol;Acc:MGI:1916083]	1	38985607	38997238	11631	NA	1130	1004	1095	935	921	810	698	743	908.6	-0.36	0.08	-4.53	5.926e-06	0.0004566
ENSMUSG00000039660	Spout1	SPOUT domain containing methyltransferase 1 [Source:MGI Symbol;Acc:MGI:106544]	2	30173452	30178459	5007	NA	506	405	456	440	370	389	308	306	393.39	-0.36	0.08	-4.39	1.139e-05	0.0007155
ENSMUSG00000031749	St3gal2	ST3 beta-galactoside alpha-2,3-sialyltransferase 2 [Source:MGI Symbol;Acc:MGI:99427]	8	110919921	110972480	52559	NA	893	768	884	859	640	788	510	635	740.46	-0.36	0.11	-3.36	0.0007873	0.01431
ENSMUSG00000025872	Thoc3	THO complex 3 [Source:MGI Symbol;Acc:MGI:1920916]	13	54458836	54468849	10013	NA	788	652	724	713	620	612	478	475	626.07	-0.36	0.08	-4.73	2.256e-06	0.0002186
ENSMUSG00000034917	Tjp3	tight junction protein 3 [Source:MGI Symbol;Acc:MGI:1351650]	10	81273206	81291581	18375	NA	343	287	333	315	213	312	200	231	276.77	-0.36	0.13	-2.79	0.005221	0.04959
ENSMUSG00000056305	Usp39	ubiquitin specific peptidase 39 [Source:MGI Symbol;Acc:MGI:107622]	6	72318677	72345184	26507	NA	755	565	680	680	623	558	389	458	580.73	-0.36	0.1	-3.45	0.0005548	0.01122
ENSMUSG00000054814	Usp46	ubiquitin specific peptidase 46 [Source:MGI Symbol;Acc:MGI:1916977]	5	73998452	74068431	69979	NA	932	620	639	613	642	573	413	473	602.2	-0.36	0.11	-3.29	0.0009844	0.01654
ENSMUSG00000026974	Zmynd19	zinc finger, MYND domain containing 19 [Source:MGI Symbol;Acc:MGI:1914437]	2	24949791	24962075	12284	NA	433	356	419	391	360	347	237	271	347.57	-0.36	0.1	-3.45	0.0005625	0.01132
ENSMUSG00000030168	Adipor2	adiponectin receptor 2 [Source:MGI Symbol;Acc:MGI:93830]	6	119353149	119417704	64555	NA	4185	3631	4015	3966	2777	3494	2786	2944	3452.13	-0.35	0.09	-3.72	0.0002018	0.005729
ENSMUSG00000017550	Atad5	ATPase family, AAA domain containing 5 [Source:MGI Symbol;Acc:MGI:2442925]	11	80089399	80135794	46395	NA	301	220	235	235	226	213	134	176	214.11	-0.35	0.12	-2.97	0.003012	0.03497
ENSMUSG00000031780	Ccl17	chemokine (C-C motif) ligand 17 [Source:MGI Symbol;Acc:MGI:1329039]	8	94810452	94812036	1584	NA	49422	40383	49772	46219	34377	44625	28640	34098	40555.9	-0.35	0.11	-3.16	0.001578	0.02289
ENSMUSG00000021494	Ddx41	DEAD (Asp-Glu-Ala-Asp) box polypeptide 41 [Source:MGI Symbol;Acc:MGI:1920185]	13	55530409	55536658	6249	NA	1119	879	1036	1038	865	871	672	712	889.77	-0.35	0.08	-4.49	7.193e-06	0.0005265
ENSMUSG00000025384	Faap100	Fanconi anemia core complex associated protein 100 [Source:MGI Symbol;Acc:MGI:1919135]	11	120369054	120378764	9710	NA	602	492	543	513	406	522	337	370	467.79	-0.35	0.1	-3.37	0.0007384	0.01364
ENSMUSG00000037894	H2afz	H2A histone family, member Z [Source:MGI Symbol;Acc:MGI:1888388]	3	137864486	137866922	2436	NA	6775	5723	6534	6983	5452	6048	3736	4703	5684.81	-0.35	0.11	-3.15	0.001626	0.02331
ENSMUSG00000006021	Kptn	kaptin [Source:MGI Symbol;Acc:MGI:1890380]	7	16119894	16127516	7622	NA	202	161	173	187	169	156	106	117	156.75	-0.35	0.12	-2.83	0.004633	0.04597
ENSMUSG00000022587	Ly6e	lymphocyte antigen 6 complex, locus E [Source:MGI Symbol;Acc:MGI:106651]	15	74955050	74959905	4855	NA	9255	7165	7732	7459	8236	5777	5412	4468	6839.32	-0.35	0.12	-2.86	0.004299	0.04387
ENSMUSG00000027763	Mbnl1	muscleblind like splicing factor 1 [Source:MGI Symbol;Acc:MGI:1928482]	3	60472829	60629750	156921	NA	13935	9998	11105	11087	9706	9575	7593	8255	10030	-0.35	0.06	-6.2	5.553e-10	2.286e-07
ENSMUSG00000021048	Mthfd1	methylenetetrahydrofolate dehydrogenase (NADP+ dependent), methenyltetrahydrofolate cyclohydrolase, formyltetrahydrofolate synthase [Source:MGI Symbol;Acc:MGI:1342005]	12	76255297	76319803	64506	NA	757	598	608	606	625	531	386	421	558.23	-0.35	0.1	-3.49	0.0004839	0.01018
ENSMUSG00000026020	Nop58	NOP58 ribonucleoprotein [Source:MGI Symbol;Acc:MGI:1933184]	1	59684970	59719044	34074	NA	1042	747	821	904	825	744	531	568	761.3	-0.35	0.1	-3.47	0.0005189	0.0107
ENSMUSG00000020739	Nup85	nucleoporin 85 [Source:MGI Symbol;Acc:MGI:3046173]	11	115564433	115583985	19552	NA	975	789	791	878	682	825	507	606	747.37	-0.35	0.1	-3.35	0.0008085	0.01445
ENSMUSG00000023953	Polh	polymerase (DNA directed), eta (RAD 30 related) [Source:MGI Symbol;Acc:MGI:1891457]	17	46172003	46202625	30622	NA	362	285	321	316	312	221	201	239	279.05	-0.35	0.12	-2.99	0.002778	0.03327
ENSMUSG00000026238	Ptma	prothymosin alpha [Source:MGI Symbol;Acc:MGI:97803]	1	86526725	86530712	3987	NA	15842	11832	12865	13037	12522	11158	8612	8734	11661.8	-0.35	0.08	-4.42	9.764e-06	0.00064
ENSMUSG00000039221	Rpl22l1	ribosomal protein L22 like 1 [Source:MGI Symbol;Acc:MGI:1915278]	3	28805435	28807424	1989	NA	1354	1153	1321	1443	982	1185	858	972	1150.02	-0.35	0.11	-3.36	0.0007795	0.01419
ENSMUSG00000017664	Slc35c2	solute carrier family 35, member C2 [Source:MGI Symbol;Acc:MGI:2385166]	2	165276553	165287869	11316	NA	1370	1014	1230	1181	1042	1002	858	757	1044.71	-0.35	0.08	-4.13	3.636e-05	0.001729
ENSMUSG00000030512	Snrpa1	small nuclear ribonucleoprotein polypeptide A' [Source:MGI Symbol;Acc:MGI:1916231]	7	66059002	66074587	15585	NA	389	338	351	384	338	285	242	246	318.53	-0.35	0.1	-3.58	0.0003445	0.008164
ENSMUSG00000039231	Suv39h1	suppressor of variegation 3-9 1 [Source:MGI Symbol;Acc:MGI:1099440]	X	8061170	8074760	13590	NA	760	540	605	621	585	594	366	379	546.87	-0.35	0.12	-2.85	0.00439	0.04448
ENSMUSG00000022964	Tmem50b	transmembrane protein 50B [Source:MGI Symbol;Acc:MGI:1925225]	16	91574502	91597800	23298	NA	2349	1862	2095	2061	1794	1699	1502	1412	1828.53	-0.35	0.06	-5.7	1.171e-08	2.805e-06
ENSMUSG00000018548	Trim37	tripartite motif-containing 37 [Source:MGI Symbol;Acc:MGI:2153072]	11	87127076	87220683	93607	NA	578	359	451	420	410	359	278	321	390.77	-0.35	0.11	-3.18	0.001458	0.0216
ENSMUSG00000060860	Ube2s	ubiquitin-conjugating enzyme E2S [Source:MGI Symbol;Acc:MGI:1925141]	7	4794545	4812590	18045	NA	724	545	635	604	633	491	357	430	544.4	-0.35	0.12	-2.98	0.002884	0.03402
ENSMUSG00000028560	Usp1	ubiquitin specific peptidase 1 [Source:MGI Symbol;Acc:MGI:2385198]	4	98923809	98935543	11734	NA	1125	839	817	908	862	733	591	628	801.53	-0.35	0.09	-3.97	7.08e-05	0.002743
ENSMUSG00000030403	Vasp	vasodilator-stimulated phosphoprotein [Source:MGI Symbol;Acc:MGI:109268]	7	19256928	19271817	14889	NA	8656	7082	8286	7494	6888	6679	5440	5171	6889.23	-0.35	0.07	-4.94	7.653e-07	9.552e-05
ENSMUSG00000041219	Arhgap11a	Rho GTPase activating protein 11A [Source:MGI Symbol;Acc:MGI:2444300]	2	113831491	113848661	17170	NA	1178	839	937	763	930	708	608	578	804.26	-0.34	0.12	-2.87	0.004099	0.0424
ENSMUSG00000025324	Atp10a	ATPase, class V, type 10A [Source:MGI Symbol;Acc:MGI:1330809]	7	58656165	58829420	173255	NA	447	359	410	337	357	300	248	282	338.52	-0.34	0.1	-3.46	0.0005414	0.01106
ENSMUSG00000036526	Card11	caspase recruitment domain family, member 11 [Source:MGI Symbol;Acc:MGI:1916978]	5	140872989	141000582	127593	NA	3674	2753	3132	2417	2631	2858	1779	1893	2598.7	-0.34	0.12	-2.85	0.004394	0.04448
ENSMUSG00000028212	Ccne2	cyclin E2 [Source:MGI Symbol;Acc:MGI:1329034]	4	11191350	11204779	13429	NA	276	234	229	235	248	190	153	154	212.01	-0.34	0.12	-2.82	0.004736	0.04659
ENSMUSG00000025278	Flnb	filamin, beta [Source:MGI Symbol;Acc:MGI:2446089]	14	7817956	7951588	133632	NA	2810	1971	2618	2196	1697	1794	1768	1937	2083.43	-0.34	0.11	-2.99	0.002753	0.03312
ENSMUSG00000025762	Larp1b	La ribonucleoprotein domain family, member 1B [Source:MGI Symbol;Acc:MGI:1914604]	3	40950353	41040234	89881	NA	506	421	450	389	391	351	323	291	386.17	-0.34	0.09	-3.83	0.0001276	0.004121
ENSMUSG00000057421	Las1l	LAS1-like (S. cerevisiae) [Source:MGI Symbol;Acc:MGI:1923380]	X	95935334	95956962	21628	NA	668	512	620	605	495	532	374	441	525.15	-0.34	0.09	-3.71	0.0002051	0.005798
ENSMUSG00000028741	Mrto4	mRNA turnover 4, ribosome maturation factor [Source:MGI Symbol;Acc:MGI:1917152]	4	139347434	139352576	5142	NA	516	425	443	481	413	415	301	308	407.96	-0.34	0.09	-3.7	0.0002158	0.005998
ENSMUSG00000028224	Nbn	nibrin [Source:MGI Symbol;Acc:MGI:1351625]	4	15957924	15992589	34665	NA	432	363	417	352	296	355	251	293	341.61	-0.34	0.1	-3.33	0.0008795	0.01535
ENSMUSG00000089824	Rbm12	RNA binding motif protein 12 [Source:MGI Symbol;Acc:MGI:1922960]	2	156091957	156111978	20021	NA	262	241	258	283	222	208	171	196	228.59	-0.34	0.11	-3.09	0.002032	0.02675
ENSMUSG00000012405	Rpl15	ribosomal protein L15 [Source:MGI Symbol;Acc:MGI:1913730]	14	18267822	18271391	3569	NA	7801	6666	7549	7806	5290	6763	4849	5905	6533.81	-0.34	0.11	-3.15	0.00162	0.02328
ENSMUSG00000057278	Snrpg	small nuclear ribonucleoprotein polypeptide G [Source:MGI Symbol;Acc:MGI:1915261]	6	86371303	86379328	8025	NA	1092	846	914	970	759	879	605	699	836.04	-0.34	0.09	-3.92	8.812e-05	0.00319
ENSMUSG00000041852	Tcf20	transcription factor 20 [Source:MGI Symbol;Acc:MGI:108399]	15	82808435	82987872	179437	NA	2044	1650	1858	1686	1420	1610	1246	1309	1587.22	-0.34	0.07	-4.87	1.139e-06	0.0001316
ENSMUSG00000028639	Ybx1	Y box protein 1 [Source:MGI Symbol;Acc:MGI:99146]	4	119277980	119294604	16624	NA	22019	17764	21700	21227	17496	16948	13416	15693	18125.6	-0.34	0.08	-4.13	3.581e-05	0.001709
ENSMUSG00000026755	Arpc5l	actin related protein 2/3 complex, subunit 5-like [Source:MGI Symbol;Acc:MGI:1921442]	2	39005347	39015877	10530	NA	1303	1029	1299	1313	1031	1173	794	837	1085.97	-0.33	0.11	-3.02	0.002558	0.03141
ENSMUSG00000024844	Banf1	barrier to autointegration factor 1 [Source:MGI Symbol;Acc:MGI:1346330]	19	5364640	5366645	2005	NA	1097	888	919	978	930	810	647	619	850.3	-0.33	0.09	-3.74	0.0001821	0.005343
ENSMUSG00000037408	Cnnm4	cyclin M4 [Source:MGI Symbol;Acc:MGI:2151060]	1	36471619	36508764	37145	NA	620	453	497	448	457	451	304	349	440.52	-0.33	0.1	-3.31	0.0009453	0.01609
ENSMUSG00000028874	Fgr	FGR proto-oncogene, Src family tyrosine kinase [Source:MGI Symbol;Acc:MGI:95527]	4	132974094	133001910	27816	NA	3316	2496	2827	2623	2777	2332	1993	1587	2458.32	-0.33	0.11	-2.92	0.003509	0.03872
ENSMUSG00000092086	Gm6793	predicted gene 6793 [Source:MGI Symbol;Acc:MGI:3643578]	8	112013432	112015036	1604	NA	948	713	758	790	691	649	550	588	702.99	-0.33	0.07	-5	5.84e-07	7.851e-05
ENSMUSG00000030060	Hmces	5-hydroxymethylcytosine (hmC) binding, ES cell specific [Source:MGI Symbol;Acc:MGI:1914053]	6	87913934	87936629	22695	NA	532	425	416	451	389	397	293	331	399.5	-0.33	0.08	-4.03	5.676e-05	0.002373
ENSMUSG00000019854	Reps1	RalBP1 associated Eps domain containing protein [Source:MGI Symbol;Acc:MGI:1196373]	10	18055860	18125155	69295	NA	871	669	770	772	639	699	486	563	675.9	-0.33	0.09	-3.86	0.0001124	0.003787
ENSMUSG00000030062	Rpn1	ribophorin I [Source:MGI Symbol;Acc:MGI:98084]	6	88084481	88105304	20823	NA	9362	6873	7082	7205	7954	5762	4852	4988	6655.4	-0.33	0.11	-2.99	0.002832	0.03362
ENSMUSG00000002489	Tiam1	T cell lymphoma invasion and metastasis 1 [Source:MGI Symbol;Acc:MGI:103306]	16	89787110	89980080	192970	NA	2939	2148	2666	2473	1876	2477	1802	1707	2236.22	-0.33	0.11	-3.13	0.001725	0.02409
ENSMUSG00000032555	Topbp1	topoisomerase (DNA) II binding protein 1 [Source:MGI Symbol;Acc:MGI:1920018]	9	103305214	103350428	45214	NA	2023	1372	1498	1341	1443	1322	1029	997	1355.21	-0.33	0.1	-3.36	0.0007678	0.01403
ENSMUSG00000016757	Ttll12	tubulin tyrosine ligase-like family, member 12 [Source:MGI Symbol;Acc:MGI:3039573]	15	83575089	83595157	20068	NA	531	420	464	406	423	388	288	305	397.7	-0.33	0.09	-3.59	0.0003296	0.007896
ENSMUSG00000022111	Uchl3	ubiquitin carboxyl-terminal esterase L3 (ubiquitin thiolesterase) [Source:MGI Symbol;Acc:MGI:1355274]	14	101653966	101696125	42159	NA	285	237	277	306	223	249	187	191	242.35	-0.33	0.12	-2.87	0.004094	0.0424
ENSMUSG00000046562	Unc119b	unc-119 lipid binding chaperone B [Source:MGI Symbol;Acc:MGI:2147162]	5	115122549	115134975	12426	NA	1779	1328	1538	1503	1447	1299	1067	959	1347.35	-0.33	0.09	-3.66	0.0002506	0.006616
ENSMUSG00000025722	Wdr73	WD repeat domain 73 [Source:MGI Symbol;Acc:MGI:1919218]	7	80890722	80901269	10547	NA	274	248	255	256	205	235	159	195	226.34	-0.33	0.11	-3.11	0.001901	0.02566
ENSMUSG00000034430	Zxdc	ZXD family zinc finger C [Source:MGI Symbol;Acc:MGI:1933108]	6	90369491	90403490	33999	NA	791	708	840	803	624	733	521	558	691.82	-0.33	0.1	-3.18	0.001467	0.02169
ENSMUSG00000024981	Acsl5	acyl-CoA synthetase long-chain family member 5 [Source:MGI Symbol;Acc:MGI:1919129]	19	55251937	55297720	45783	NA	3778	2748	3000	3293	2958	2738	2060	2250	2815.63	-0.32	0.08	-3.95	7.939e-05	0.00297
ENSMUSG00000017146	Brca1	breast cancer 1, early onset [Source:MGI Symbol;Acc:MGI:104537]	11	101488763	101551955	63192	NA	377	290	317	291	301	274	201	214	279.14	-0.32	0.1	-3.22	0.001268	0.01972
ENSMUSG00000073421	H2-Ab1	histocompatibility 2, class II antigen A, beta 1 [Source:MGI Symbol;Acc:MGI:103070]	17	34263208	34269418	6210	NA	71755	54972	68360	68354	56750	60332	39873	49116	58040.7	-0.32	0.1	-3.17	0.001518	0.02219
ENSMUSG00000019823	Mical1	microtubule associated monooxygenase, calponin and LIM domain containing 1 [Source:MGI Symbol;Acc:MGI:2385847]	10	41476313	41487032	10719	NA	3865	3181	3927	3512	2943	3617	2343	2400	3188.24	-0.32	0.11	-2.95	0.003186	0.0364
ENSMUSG00000041632	Mrps27	mitochondrial ribosomal protein S27 [Source:MGI Symbol;Acc:MGI:1919064]	13	99344785	99415562	70777	NA	387	323	361	371	309	330	220	266	317.53	-0.32	0.1	-3.1	0.001919	0.02586
ENSMUSG00000018293	Pfn1	profilin 1 [Source:MGI Symbol;Acc:MGI:97549]	11	70651849	70654644	2795	NA	21260	18607	19355	18726	17036	16681	13345	14320	17255.4	-0.32	0.05	-6.58	4.71e-11	3.103e-08
ENSMUSG00000021958	Pinx1	PIN2/TERF1 interacting, telomerase inhibitor 1 [Source:MGI Symbol;Acc:MGI:1919650]	14	63860363	63919859	59496	NA	232	185	226	197	192	172	136	149	184.09	-0.32	0.11	-2.93	0.003375	0.03778
ENSMUSG00000028944	Prkag2	protein kinase, AMP-activated, gamma 2 non-catalytic subunit [Source:MGI Symbol;Acc:MGI:1336153]	5	24862743	25100642	237899	NA	564	536	590	559	438	487	399	432	497.92	-0.32	0.1	-3.26	0.001127	0.01813
ENSMUSG00000040945	Rcc2	regulator of chromosome condensation 2 [Source:MGI Symbol;Acc:MGI:1919784]	4	140700540	140723220	22680	NA	3324	2415	2656	2887	2637	2536	1728	1883	2471.78	-0.32	0.1	-3.34	0.0008464	0.01492
ENSMUSG00000041133	Smc1a	structural maintenance of chromosomes 1A [Source:MGI Symbol;Acc:MGI:1344345]	X	152016427	152062694	46267	NA	2340	1732	1923	1870	1709	1811	1270	1354	1727.46	-0.32	0.08	-4.15	3.271e-05	0.001608
ENSMUSG00000040824	Snrpd2	small nuclear ribonucleoprotein D2 [Source:MGI Symbol;Acc:MGI:98345]	7	19149721	19153542	3821	NA	1317	1046	1254	1240	1051	1083	716	936	1068.85	-0.32	0.1	-3.16	0.001568	0.02281
ENSMUSG00000029254	Stap1	signal transducing adaptor family member 1 [Source:MGI Symbol;Acc:MGI:1926193]	5	86071745	86106125	34380	NA	1291	1014	1213	1095	1143	914	745	791	1013.27	-0.32	0.1	-3.33	0.0008754	0.0153
ENSMUSG00000027710	Acad9	acyl-Coenzyme A dehydrogenase family, member 9 [Source:MGI Symbol;Acc:MGI:1914272]	3	36065978	36092853	26875	NA	665	564	617	576	490	541	405	467	535.79	-0.31	0.08	-3.83	0.0001264	0.004115
ENSMUSG00000056145	AI504432	expressed sequence AI504432 [Source:MGI Symbol;Acc:MGI:2139742]	3	107039503	107054347	14844	NA	1374	1013	1129	1068	1016	1046	809	712	1006.9	-0.31	0.09	-3.55	0.0003869	0.00877
ENSMUSG00000005378	Bud23	BUD23, rRNA methyltransferase and ribosome maturation factor [Source:MGI Symbol;Acc:MGI:1913388]	5	135052956	135064959	12003	NA	471	389	456	457	416	353	314	311	392.32	-0.31	0.1	-3.2	0.001372	0.02069
ENSMUSG00000020547	Bzw2	basic leucine zipper and W2 domains 2 [Source:MGI Symbol;Acc:MGI:1914162]	12	36091834	36158080	66246	NA	767	582	594	576	555	593	395	437	554.18	-0.31	0.09	-3.34	0.0008293	0.01472
ENSMUSG00000021947	Cryl1	crystallin, lambda 1 [Source:MGI Symbol;Acc:MGI:1915881]	14	57274992	57398529	123537	NA	399	294	316	337	333	244	228	241	295.34	-0.31	0.11	-2.88	0.004002	0.04202
ENSMUSG00000035215	Lsm7	LSM7 homolog, U6 small nuclear RNA and mRNA degradation associated [Source:MGI Symbol;Acc:MGI:1913344]	10	80852820	80855209	2389	NA	289	238	261	270	256	214	162	197	233.27	-0.31	0.11	-2.81	0.00499	0.04798
ENSMUSG00000006517	Mvd	mevalonate (diphospho) decarboxylase [Source:MGI Symbol;Acc:MGI:2179327]	8	122433600	122443422	9822	NA	1142	845	997	958	820	760	787	696	868.13	-0.31	0.09	-3.61	0.0003021	0.007508
ENSMUSG00000024048	Myl12a	myosin, light chain 12A, regulatory, non-sarcomeric [Source:MGI Symbol;Acc:MGI:1914518]	17	70993655	71002878	9223	NA	8162	7576	7786	7089	6593	6543	5461	5631	6800.5	-0.31	0.06	-5.09	3.529e-07	4.999e-05
ENSMUSG00000031059	Ndufb11	NADH:ubiquinone oxidoreductase subunit B11 [Source:MGI Symbol;Acc:MGI:1349919]	X	20615325	20617619	2294	NA	1311	1224	1241	1403	1119	1209	822	928	1146.97	-0.31	0.1	-3.09	0.001971	0.02639
ENSMUSG00000030042	Pole4	polymerase (DNA-directed), epsilon 4 (p12 subunit) [Source:MGI Symbol;Acc:MGI:1914229]	6	82618991	82705365	86374	NA	717	562	569	571	602	505	398	394	532.13	-0.31	0.1	-3.23	0.001256	0.01958
ENSMUSG00000057541	Pus7	pseudouridylate synthase 7 [Source:MGI Symbol;Acc:MGI:1925947]	5	23740647	23783711	43064	NA	317	240	256	249	228	232	174	196	233.59	-0.31	0.09	-3.27	0.001077	0.01764
ENSMUSG00000023809	Rps6ka2	ribosomal protein S6 kinase, polypeptide 2 [Source:MGI Symbol;Acc:MGI:1342290]	17	7170114	7303313	133199	NA	1480	1156	1538	1235	1149	1090	941	1042	1193.61	-0.31	0.09	-3.29	0.001017	0.01686
ENSMUSG00000026548	Slamf9	SLAM family member 9 [Source:MGI Symbol;Acc:MGI:1923692]	1	172475357	172478575	3218	NA	1139	900	1191	1104	867	1025	725	775	956.94	-0.31	0.11	-2.9	0.00369	0.04001
ENSMUSG00000020018	Snrpf	small nuclear ribonucleoprotein polypeptide F [Source:MGI Symbol;Acc:MGI:1917128]	10	93583028	93589706	6678	NA	792	622	643	735	634	641	429	498	616.39	-0.31	0.1	-3.14	0.001681	0.02378
ENSMUSG00000060166	Zdhhc8	zinc finger, DHHC domain containing 8 [Source:MGI Symbol;Acc:MGI:1338012]	16	18220753	18235136	14383	NA	727	584	705	717	609	584	474	482	604.62	-0.31	0.09	-3.45	0.0005649	0.01134
ENSMUSG00000021575	Ahrr	aryl-hydrocarbon receptor repressor [Source:MGI Symbol;Acc:MGI:1333776]	13	74211117	74292331	81214	NA	2402	2148	2045	2058	1665	2055	1550	1592	1922.55	-0.3	0.08	-3.6	0.0003187	0.007717
ENSMUSG00000024081	Cebpz	CCAAT/enhancer binding protein zeta [Source:MGI Symbol;Acc:MGI:109386]	17	78919005	78937070	18065	NA	1156	945	1070	997	938	948	704	728	925.34	-0.3	0.07	-3.96	7.348e-05	0.002814
ENSMUSG00000021377	Dek	DEK oncogene (DNA binding) [Source:MGI Symbol;Acc:MGI:1926209]	13	47084774	47106201	21427	NA	4708	3580	3893	4229	3477	3871	2569	3091	3633.53	-0.3	0.09	-3.36	0.0007674	0.01403
ENSMUSG00000019715	Gle1	GLE1 RNA export mediator (yeast) [Source:MGI Symbol;Acc:MGI:1921662]	2	29935425	29960371	24946	NA	785	584	663	676	620	607	400	519	598.85	-0.3	0.1	-2.97	0.002944	0.03449
ENSMUSG00000059883	Irak4	interleukin-1 receptor-associated kinase 4 [Source:MGI Symbol;Acc:MGI:2182474]	15	94543642	94581815	38173	NA	1027	937	942	879	827	821	689	668	841.32	-0.3	0.07	-4.39	1.141e-05	0.0007155
ENSMUSG00000063200	Nol7	nucleolar protein 7 [Source:MGI Symbol;Acc:MGI:1917328]	13	43398389	43407097	8708	NA	1210	958	1083	1130	863	1040	712	838	969.67	-0.3	0.09	-3.2	0.001364	0.02059
ENSMUSG00000025728	Pigq	phosphatidylinositol glycan anchor biosynthesis, class Q [Source:MGI Symbol;Acc:MGI:1333114]	17	25926420	25944510	18090	NA	1208	881	1047	1001	858	942	711	749	914.02	-0.3	0.08	-3.98	6.945e-05	0.002699
ENSMUSG00000031353	Rbbp7	retinoblastoma binding protein 7, chromatin remodeling factor [Source:MGI Symbol;Acc:MGI:1194910]	X	162760401	162779092	18691	NA	3239	2549	2900	2908	2508	2712	1763	2207	2568.31	-0.3	0.09	-3.28	0.001029	0.01704
ENSMUSG00000061983	Rps12	ribosomal protein S12 [Source:MGI Symbol;Acc:MGI:98105]	10	23785182	23787275	2093	NA	10525	9223	10316	11410	8085	9866	6954	7981	9229.34	-0.3	0.11	-2.8	0.005147	0.04907
ENSMUSG00000002477	Snrpd1	small nuclear ribonucleoprotein D1 [Source:MGI Symbol;Acc:MGI:98344]	18	10617795	10628230	10435	NA	856	624	676	724	672	640	458	513	636.53	-0.3	0.09	-3.35	0.000799	0.01437
ENSMUSG00000042524	Sun2	Sad1 and UNC84 domain containing 2 [Source:MGI Symbol;Acc:MGI:2443011]	15	79724069	79742536	18467	NA	3982	3399	3665	3465	3066	3080	2565	2768	3221.42	-0.3	0.05	-5.83	5.574e-09	1.596e-06
ENSMUSG00000026944	Abca2	ATP-binding cassette, sub-family A (ABC1), member 2 [Source:MGI Symbol;Acc:MGI:99606]	2	25428702	25448540	19838	NA	756	589	669	568	599	488	516	442	572.64	-0.29	0.1	-2.92	0.003526	0.03883
ENSMUSG00000025134	Alyref	Aly/REF export factor [Source:MGI Symbol;Acc:MGI:1341044]	11	120592120	120598365	6245	NA	1444	1080	1164	1243	1216	1083	736	901	1092.71	-0.29	0.1	-2.85	0.004424	0.04459
ENSMUSG00000020840	Blmh	bleomycin hydrolase [Source:MGI Symbol;Acc:MGI:1345186]	11	76924808	76987379	62571	NA	1157	898	982	945	839	903	643	776	882.8	-0.29	0.08	-3.88	0.0001027	0.003571
ENSMUSG00000030057	Cnbp	cellular nucleic acid binding protein [Source:MGI Symbol;Acc:MGI:88431]	6	87842614	87851106	8492	NA	5527	4127	4580	4960	4308	4275	2997	3672	4253.99	-0.29	0.09	-3.46	0.0005425	0.01106
ENSMUSG00000046865	Fbl	fibrillarin [Source:MGI Symbol;Acc:MGI:95486]	7	28169709	28179269	9560	NA	1943	1445	1560	1708	1456	1580	1149	1135	1478.27	-0.29	0.08	-3.42	0.0006269	0.0122
ENSMUSG00000031161	Hdac6	histone deacetylase 6 [Source:MGI Symbol;Acc:MGI:1333752]	X	7930119	7947889	17770	NA	450	348	341	337	338	345	230	261	326.37	-0.29	0.1	-2.88	0.003969	0.04193
ENSMUSG00000016940	Kctd2	potassium channel tetramerisation domain containing 2 [Source:MGI Symbol;Acc:MGI:1917632]	11	115420127	115431274	11147	NA	679	534	623	594	522	535	404	477	540.61	-0.29	0.08	-3.54	0.0004031	0.008956
ENSMUSG00000005370	Msh6	mutS homolog 6 [Source:MGI Symbol;Acc:MGI:1343961]	17	87975049	87990883	15834	NA	736	480	606	596	508	502	423	477	534.88	-0.29	0.09	-3.07	0.002171	0.02807
ENSMUSG00000001053	N4bp3	NEDD4 binding protein 3 [Source:MGI Symbol;Acc:MGI:2442218]	11	51643062	51650842	7780	NA	732	576	716	702	589	581	495	500	606.26	-0.29	0.09	-3.34	0.0008423	0.01488
ENSMUSG00000052798	Nup107	nucleoporin 107 [Source:MGI Symbol;Acc:MGI:2143854]	10	117750620	117792705	42085	NA	568	458	444	427	477	392	319	315	419.07	-0.29	0.1	-2.95	0.00322	0.03659
ENSMUSG00000008668	Rps18	ribosomal protein S18 [Source:MGI Symbol;Acc:MGI:98146]	17	33951998	33956001	4003	NA	15150	13641	15113	16199	12017	14263	10177	11610	13427.6	-0.29	0.1	-2.88	0.003983	0.04199
ENSMUSG00000047675	Rps8	ribosomal protein S8 [Source:MGI Symbol;Acc:MGI:98166]	4	117153826	117156243	2417	NA	17015	14225	16279	17120	13500	15195	10731	12253	14412	-0.29	0.09	-3.23	0.001233	0.01934
ENSMUSG00000027010	Slc25a12	solute carrier family 25 (mitochondrial carrier, Aralar), member 12 [Source:MGI Symbol;Acc:MGI:1926080]	2	71271062	71367749	96687	NA	1718	1314	1411	1498	1398	1260	987	1094	1319.12	-0.29	0.07	-4.01	6.123e-05	0.002472
ENSMUSG00000044934	Zfp367	zinc finger protein 367 [Source:MGI Symbol;Acc:MGI:2442266]	13	64133017	64153202	20185	NA	340	265	273	279	283	227	201	209	256.55	-0.29	0.1	-2.91	0.003593	0.03942
ENSMUSG00000029836	Cbx3	chromobox 3 [Source:MGI Symbol;Acc:MGI:108515]	6	51470359	51483704	13345	NA	973	754	808	793	683	759	580	641	741	-0.28	0.07	-4.02	5.803e-05	0.002387
ENSMUSG00000031347	Cetn2	centrin 2 [Source:MGI Symbol;Acc:MGI:1347085]	X	72913531	72918411	4880	NA	474	385	450	421	353	375	331	325	386.31	-0.28	0.09	-3.21	0.00133	0.02027
ENSMUSG00000024914	Drap1	Dr1 associated protein 1 (negative cofactor 2 alpha) [Source:MGI Symbol;Acc:MGI:1913806]	19	5422804	5424979	2175	NA	2005	1699	1705	1771	1620	1528	1272	1360	1604.74	-0.28	0.05	-5.32	1.045e-07	1.812e-05
ENSMUSG00000018583	G3bp1	GTPase activating protein (SH3 domain) binding protein 1 [Source:MGI Symbol;Acc:MGI:1351465]	11	55469684	55504838	35154	NA	4979	3756	4321	4378	3629	4107	2808	3394	3878.03	-0.28	0.09	-3.33	0.000855	0.01502
ENSMUSG00000100514	Gm12960	predicted gene 12960 [Source:MGI Symbol;Acc:MGI:3651525]	4	111807357	111808423	1066	NA	353	309	326	304	301	285	218	236	288.49	-0.28	0.09	-3.03	0.002433	0.03032
ENSMUSG00000031672	Got2	glutamatic-oxaloacetic transaminase 2, mitochondrial [Source:MGI Symbol;Acc:MGI:95792]	8	95864133	95888547	24414	NA	3230	2634	3061	2717	2389	2909	1848	2216	2596.73	-0.28	0.1	-2.81	0.004886	0.04754
ENSMUSG00000046434	Hnrnpa1	heterogeneous nuclear ribonucleoprotein A1 [Source:MGI Symbol;Acc:MGI:104820]	15	103240431	103246692	6261	NA	9684	8040	9026	8951	7412	8458	6017	6765	7968.59	-0.28	0.08	-3.67	0.0002473	0.006555
ENSMUSG00000021103	Mnat1	menage a trois 1 [Source:MGI Symbol;Acc:MGI:106207]	12	73123716	73273988	150272	NA	467	411	406	462	361	379	317	341	390.24	-0.28	0.09	-3.12	0.001831	0.0251
ENSMUSG00000022453	Naga	N-acetyl galactosaminidase, alpha [Source:MGI Symbol;Acc:MGI:1261422]	15	82329531	82338925	9394	NA	2282	1776	2178	2112	1748	1830	1657	1455	1864.57	-0.28	0.09	-3.2	0.001353	0.02051
ENSMUSG00000038279	Nop2	NOP2 nucleolar protein [Source:MGI Symbol;Acc:MGI:107891]	6	125131908	125144753	12845	NA	1043	752	840	879	832	817	560	603	779.32	-0.28	0.1	-2.97	0.002944	0.03449
ENSMUSG00000025626	Phf6	PHD finger protein 6 [Source:MGI Symbol;Acc:MGI:1918248]	X	52912265	52956943	44678	NA	534	371	418	412	378	403	279	325	384.57	-0.28	0.09	-2.98	0.002857	0.03382
ENSMUSG00000005732	Ranbp1	RAN binding protein 1 [Source:MGI Symbol;Acc:MGI:96269]	16	18239783	18248732	8949	NA	1916	1363	1535	1517	1633	1279	1049	1104	1403.95	-0.28	0.1	-2.87	0.004107	0.04244
ENSMUSG00000021880	Rnase6	ribonuclease, RNase A family, 6 [Source:MGI Symbol;Acc:MGI:1925666]	14	51123907	51132187	8280	NA	1080	810	1027	1073	812	907	720	745	889.17	-0.28	0.1	-2.85	0.004399	0.04448
ENSMUSG00000003970	Rpl8	ribosomal protein L8 [Source:MGI Symbol;Acc:MGI:1350927]	15	76904077	76906314	2237	NA	16187	13702	15855	16244	13377	14390	10761	11300	13856.1	-0.28	0.08	-3.44	0.0005845	0.01162
ENSMUSG00000026727	Rsu1	Ras suppressor protein 1 [Source:MGI Symbol;Acc:MGI:103040]	2	13076820	13271415	194595	NA	2922	2630	2642	2348	2323	2307	1939	1933	2359.04	-0.28	0.06	-4.48	7.613e-06	0.0005448
ENSMUSG00000078348	Sf3b5	splicing factor 3b, subunit 5 [Source:MGI Symbol;Acc:MGI:1913375]	10	13005342	13009183	3841	NA	804	676	703	708	671	639	521	503	646.31	-0.28	0.07	-3.87	0.0001093	0.003731
ENSMUSG00000006281	Tep1	telomerase associated protein 1 [Source:MGI Symbol;Acc:MGI:109573]	14	50824058	50870560	46502	NA	4123	3064	3650	3752	3591	3224	2523	2346	3242.03	-0.28	0.1	-2.89	0.003835	0.04091
ENSMUSG00000076432	Ywhaq	tyrosine 3-monooxygenase/tryptophan 5-monooxygenase activation protein theta [Source:MGI Symbol;Acc:MGI:891963]	12	21390070	21417637	27567	NA	2387	2116	2289	2354	1964	2141	1511	1755	2046.85	-0.28	0.08	-3.32	0.0009016	0.01561
ENSMUSG00000087107	AI662270	expressed sequence AI662270 [Source:MGI Symbol;Acc:MGI:2144254]	11	83223575	83226604	3029	NA	968	702	701	747	787	646	518	554	692.52	-0.27	0.1	-2.87	0.004157	0.04282
ENSMUSG00000066979	Bub3	BUB3 mitotic checkpoint protein [Source:MGI Symbol;Acc:MGI:1343463]	7	131560221	131571895	11674	NA	1938	1489	1588	1717	1611	1524	1139	1203	1507.21	-0.27	0.08	-3.41	0.0006398	0.01229
ENSMUSG00000028745	Capzb	capping protein (actin filament) muscle Z-line, beta [Source:MGI Symbol;Acc:MGI:104652]	4	139192898	139291818	98920	NA	9043	7969	8287	7984	7173	7366	6093	6325	7468.52	-0.27	0.05	-5.58	2.404e-08	4.872e-06
ENSMUSG00000019659	Ccdc12	coiled-coil domain containing 12 [Source:MGI Symbol;Acc:MGI:1919904]	9	110656502	110711606	55104	NA	1693	1393	1545	1534	1415	1333	1082	1184	1384.25	-0.27	0.06	-4.22	2.409e-05	0.00129
ENSMUSG00000021537	Cetn3	centrin 3 [Source:MGI Symbol;Acc:MGI:1097706]	13	81783076	81797155	14079	NA	1084	961	973	1027	911	963	679	721	905.53	-0.27	0.08	-3.31	0.0009386	0.01604
ENSMUSG00000021131	Erh	ERH mRNA splicing and mitosis factor [Source:MGI Symbol;Acc:MGI:108089]	12	80634021	80644341	10320	NA	1089	827	935	951	904	838	661	672	849.39	-0.27	0.08	-3.55	0.0003838	0.008749
ENSMUSG00000030890	Ilk	integrin linked kinase [Source:MGI Symbol;Acc:MGI:1195267]	7	105736591	105742925	6334	NA	4519	3781	4149	4010	3538	3740	2833	3252	3693.98	-0.27	0.06	-4.23	2.317e-05	0.001246
ENSMUSG00000019139	Isyna1	myo-inositol 1-phosphate synthase A1 [Source:MGI Symbol;Acc:MGI:1919030]	8	70594372	70597290	2918	NA	1680	1328	1441	1413	1495	1252	1027	982	1310.41	-0.27	0.09	-3.04	0.002337	0.02935
ENSMUSG00000018858	Mrpl58	mitochondrial ribosomal protein L58 [Source:MGI Symbol;Acc:MGI:1915822]	11	115403751	115412674	8923	NA	323	249	272	265	236	244	209	202	247.48	-0.27	0.09	-2.98	0.002875	0.03394
ENSMUSG00000001056	Nhp2	NHP2 ribonucleoprotein [Source:MGI Symbol;Acc:MGI:1098547]	11	51619734	51623714	3980	NA	1357	1036	1161	1230	1118	1038	822	895	1070.24	-0.27	0.07	-3.64	0.0002701	0.006965
ENSMUSG00000022186	Oxct1	3-oxoacid CoA transferase 1 [Source:MGI Symbol;Acc:MGI:1914291]	15	4026382	4155344	128962	NA	4676	3438	4126	3816	3712	3621	2907	2707	3580.79	-0.27	0.08	-3.55	0.0003806	0.008735
ENSMUSG00000030231	Plekha5	pleckstrin homology domain containing, family A member 5 [Source:MGI Symbol;Acc:MGI:1923802]	6	140424053	140597110	173057	NA	609	456	514	469	455	443	357	401	457.78	-0.27	0.08	-3.43	0.0006125	0.01205
ENSMUSG00000039844	Rapgef1	Rap guanine nucleotide exchange factor (GEF) 1 [Source:MGI Symbol;Acc:MGI:104580]	2	29619719	29740978	121259	NA	2574	2186	2498	2299	1955	2173	1608	1993	2143.65	-0.27	0.09	-3.09	0.002008	0.02662
ENSMUSG00000001054	Rmnd5b	required for meiotic nuclear division 5 homolog B [Source:MGI Symbol;Acc:MGI:1913339]	11	51623670	51635896	12226	NA	1933	1487	1723	1832	1656	1501	1312	1182	1562.02	-0.27	0.09	-3.07	0.002133	0.02766
ENSMUSG00000020180	Snrpd3	small nuclear ribonucleoprotein D3 [Source:MGI Symbol;Acc:MGI:1914582]	10	75517550	75537381	19831	NA	986	782	863	896	839	758	656	602	789.36	-0.27	0.08	-3.39	0.0006974	0.01306
ENSMUSG00000071172	Srsf3	serine/arginine-rich splicing factor 3 [Source:MGI Symbol;Acc:MGI:98285]	17	29032672	29043366	10694	NA	4472	3416	3715	3834	3374	3508	2667	2916	3449.13	-0.27	0.06	-4.69	2.686e-06	0.0002408
ENSMUSG00000018377	Vezf1	vascular endothelial zinc finger 1 [Source:MGI Symbol;Acc:MGI:1313291]	11	88068278	88084729	16451	NA	1271	993	1118	1064	905	1050	797	832	993.64	-0.27	0.07	-3.68	0.0002341	0.006345
ENSMUSG00000028811	Yars	tyrosyl-tRNA synthetase [Source:MGI Symbol;Acc:MGI:2147627]	4	129189759	129219607	29848	NA	1340	950	1072	1008	1043	976	726	787	973.56	-0.27	0.08	-3.26	0.001107	0.01801
ENSMUSG00000079426	Arpc4	actin related protein 2/3 complex, subunit 4 [Source:MGI Symbol;Acc:MGI:1915339]	6	113378114	113390448	12334	NA	6661	5655	6110	5947	5369	5405	4568	4526	5482.92	-0.26	0.05	-5.32	1.045e-07	1.812e-05
ENSMUSG00000043300	B3galnt1	UDP-GalNAc:betaGlcNAc beta 1,3-galactosaminyltransferase, polypeptide 1 [Source:MGI Symbol;Acc:MGI:1349405]	3	69574157	69598960	24803	NA	1238	999	1004	993	825	845	826	902	947.55	-0.26	0.09	-2.85	0.00434	0.04418
ENSMUSG00000040354	Mars	methionine-tRNA synthetase [Source:MGI Symbol;Acc:MGI:1345633]	10	127296220	127311786	15566	NA	1419	1111	1126	1225	1197	1115	823	853	1094.09	-0.26	0.08	-3.09	0.001977	0.02639
ENSMUSG00000013974	Mcemp1	mast cell expressed membrane protein 1 [Source:MGI Symbol;Acc:MGI:1916439]	8	3665753	3669259	3506	NA	1186	1109	1224	1087	1003	1019	812	921	1037.89	-0.26	0.08	-3.16	0.001567	0.02281
ENSMUSG00000002968	Med25	mediator complex subunit 25 [Source:MGI Symbol;Acc:MGI:1922863]	7	44876764	44892712	15948	NA	2000	1604	1781	1667	1765	1568	1165	1252	1579.98	-0.26	0.08	-3.14	0.001703	0.024
ENSMUSG00000056069	Otulinl	OTU deubiquitinase with linear linkage specificity like [Source:MGI Symbol;Acc:MGI:2687281]	15	27655068	27681579	26511	NA	1563	1325	1363	1500	1372	1239	1058	1026	1293.44	-0.26	0.07	-3.49	0.0004762	0.01007
ENSMUSG00000036167	Pphln1	periphilin 1 [Source:MGI Symbol;Acc:MGI:1917029]	15	93398349	93491510	93161	NA	1249	1062	1171	1026	964	1069	724	918	1012.63	-0.26	0.09	-2.84	0.004554	0.04549
ENSMUSG00000071866	Ppia	peptidylprolyl isomerase A [Source:MGI Symbol;Acc:MGI:97749]	11	6415442	6419817	4375	NA	16588	13015	14537	15568	13393	13758	10057	11500	13411.4	-0.26	0.08	-3.48	0.0005075	0.01054
ENSMUSG00000059456	Ptk2b	PTK2 protein tyrosine kinase 2 beta [Source:MGI Symbol;Acc:MGI:104908]	14	66153256	66281052	127796	NA	3356	2999	3363	3212	2972	2799	2252	2560	2916.36	-0.26	0.08	-3.44	0.0005878	0.01165
ENSMUSG00000004266	Ptpn6	protein tyrosine phosphatase, non-receptor type 6 [Source:MGI Symbol;Acc:MGI:96055]	6	124720706	124738714	18008	NA	5279	4174	4866	4742	4344	4305	3464	3511	4292.65	-0.26	0.06	-4.06	4.818e-05	0.002109
ENSMUSG00000057841	Rpl32	ribosomal protein L32 [Source:MGI Symbol;Acc:MGI:98038]	6	115805504	115808747	3243	NA	13973	12184	14071	14443	11229	13032	9735	10550	12314.4	-0.26	0.09	-2.84	0.004552	0.04549
ENSMUSG00000075701	Selenos	selenoprotein S [Source:MGI Symbol;Acc:MGI:95994]	7	66079648	66089405	9757	NA	1032	842	855	901	864	820	634	650	815.26	-0.26	0.07	-3.63	0.0002797	0.007141
ENSMUSG00000038291	Snx25	sorting nexin 25 [Source:MGI Symbol;Acc:MGI:2142610]	8	46033260	46152159	118899	NA	985	910	908	821	759	875	641	684	815.54	-0.26	0.08	-3.09	0.00201	0.02662
ENSMUSG00000005566	Trim28	tripartite motif-containing 28 [Source:MGI Symbol;Acc:MGI:109274]	7	12999113	13031035	31922	NA	3562	2733	3032	3116	2846	2783	2209	2301	2791.84	-0.26	0.06	-4.49	6.971e-06	0.0005189
ENSMUSG00000032643	Fhl3	four and a half LIM domains 3 [Source:MGI Symbol;Acc:MGI:1341092]	4	124700700	124708611	7911	NA	746	570	619	521	531	538	435	498	551.04	-0.25	0.08	-2.95	0.003207	0.03656
ENSMUSG00000005299	Letm1	leucine zipper-EF-hand containing transmembrane protein 1 [Source:MGI Symbol;Acc:MGI:1932557]	5	33739672	33782817	43145	NA	1052	818	894	887	864	857	621	667	822.23	-0.25	0.08	-3.27	0.001082	0.01768
ENSMUSG00000038388	Mpp6	membrane protein, palmitoylated 6 (MAGUK p55 subfamily member 6) [Source:MGI Symbol;Acc:MGI:1927340]	6	50110240	50198939	88699	NA	1679	1379	1517	1509	1330	1364	1185	1114	1372.86	-0.25	0.06	-3.96	7.38e-05	0.002818
ENSMUSG00000019988	Nedd1	neural precursor cell expressed, developmentally down-regulated gene 1 [Source:MGI Symbol;Acc:MGI:97293]	10	92684745	92722420	37675	NA	674	528	563	619	525	519	423	486	537.19	-0.25	0.08	-3.09	0.001986	0.02645
ENSMUSG00000028851	Nudc	nudC nuclear distribution protein [Source:MGI Symbol;Acc:MGI:106014]	4	133532541	133545996	13455	NA	1706	1376	1420	1450	1411	1424	956	1106	1338.9	-0.25	0.08	-3.02	0.002505	0.03089
ENSMUSG00000040061	Plcb2	phospholipase C, beta 2 [Source:MGI Symbol;Acc:MGI:107465]	2	118707516	118728438	20922	NA	4102	3666	3941	3338	3291	3374	3012	2668	3396.48	-0.25	0.08	-3.17	0.00151	0.02214
ENSMUSG00000039449	Prpf18	pre-mRNA processing factor 18 [Source:MGI Symbol;Acc:MGI:1914479]	2	4622057	4652113	30056	NA	1491	1075	1153	1170	1128	1116	888	871	1097.04	-0.25	0.07	-3.6	0.000316	0.007708
ENSMUSG00000027641	Rbl1	RB transcriptional corepressor like 1 [Source:MGI Symbol;Acc:MGI:103300]	2	157145892	157204534	58642	NA	942	668	666	689	672	703	495	545	662.46	-0.25	0.09	-2.82	0.00476	0.04676
ENSMUSG00000027404	Snrpb	small nuclear ribonucleoprotein B [Source:MGI Symbol;Acc:MGI:98342]	2	130171413	130179403	7990	NA	3075	2290	2568	2584	2640	2412	1753	1842	2362.43	-0.25	0.09	-2.85	0.004436	0.04468
ENSMUSG00000024097	Srsf7	serine/arginine-rich splicing factor 7 [Source:MGI Symbol;Acc:MGI:1926232]	17	80200088	80207305	7217	NA	2506	1816	1996	2110	1896	2076	1376	1570	1892.52	-0.25	0.09	-2.8	0.005087	0.04867
ENSMUSG00000027067	Ssrp1	structure specific recognition protein 1 [Source:MGI Symbol;Acc:MGI:107912]	2	85037233	85047109	9876	NA	3352	2541	2757	2791	2677	2632	1902	2185	2572.3	-0.25	0.07	-3.6	0.0003129	0.007706
ENSMUSG00000039810	Zc3h10	zinc finger CCCH type containing 10 [Source:MGI Symbol;Acc:MGI:2143670]	10	128541962	128547774	5812	NA	499	449	436	461	413	413	348	335	415.73	-0.25	0.08	-3.18	0.001486	0.02188
ENSMUSG00000056124	B4galt6	UDP-Gal:betaGlcNAc beta 1,4-galactosyltransferase, polypeptide 6 [Source:MGI Symbol;Acc:MGI:1928380]	18	20684598	20746404	61806	NA	1861	1390	1563	1604	1443	1358	1227	1272	1451.13	-0.24	0.06	-3.68	0.0002357	0.006362
ENSMUSG00000049792	Bag5	BCL2-associated athanogene 5 [Source:MGI Symbol;Acc:MGI:1917619]	12	111709487	111713257	3770	NA	438	353	351	324	314	326	280	285	330.53	-0.24	0.09	-2.81	0.004987	0.04798
ENSMUSG00000020392	Cdkn2aipnl	CDKN2A interacting protein N-terminal like [Source:MGI Symbol;Acc:MGI:1261797]	11	51967660	51977334	9674	NA	880	616	652	719	667	657	494	537	643.97	-0.24	0.08	-2.89	0.003801	0.04068
ENSMUSG00000020024	Cep83	centrosomal protein 83 [Source:MGI Symbol;Acc:MGI:1924298]	10	94688653	94790853	102200	NA	1029	771	899	833	829	794	616	679	796.85	-0.24	0.07	-3.33	0.0008542	0.01502
ENSMUSG00000053329	D10Jhu81e	DNA segment, Chr 10, Johns Hopkins University 81 expressed [Source:MGI Symbol;Acc:MGI:1351861]	10	78162065	78169782	7717	NA	919	715	764	820	682	733	584	648	726.36	-0.24	0.07	-3.28	0.001035	0.01711
ENSMUSG00000020929	Eftud2	elongation factor Tu GTP binding domain containing 2 [Source:MGI Symbol;Acc:MGI:1336880]	11	102838472	102880985	42513	NA	2186	1729	1913	1822	1814	1806	1300	1443	1730.78	-0.24	0.07	-3.35	0.0007943	0.01435
ENSMUSG00000009406	Elk1	ELK1, member of ETS oncogene family [Source:MGI Symbol;Acc:MGI:101833]	X	20933394	20950608	17214	NA	570	451	487	473	454	455	359	366	446.9	-0.24	0.07	-3.26	0.001114	0.01807
ENSMUSG00000024911	Fibp	fibroblast growth factor (acidic) intracellular binding protein [Source:MGI Symbol;Acc:MGI:1926233]	19	5460615	5465051	4436	NA	756	638	686	729	600	640	525	550	635.63	-0.24	0.08	-3.11	0.001845	0.02513
ENSMUSG00000027018	Hat1	histone aminotransferase 1 [Source:MGI Symbol;Acc:MGI:96013]	2	71388957	71441622	52665	NA	1354	1047	1085	1154	1036	1048	894	865	1049.59	-0.24	0.06	-3.88	0.0001063	0.003656
ENSMUSG00000025145	Lrrc45	leucine rich repeat containing 45 [Source:MGI Symbol;Acc:MGI:2387183]	11	120713924	120721128	7204	NA	518	400	384	420	416	388	302	309	386.99	-0.24	0.09	-2.79	0.005303	0.04994
ENSMUSG00000029247	Paics	phosphoribosylaminoimidazole carboxylase, phosphoribosylaminoribosylaminoimidazole, succinocarboxamide synthetase [Source:MGI Symbol;Acc:MGI:1914304]	5	76951306	76967509	16203	NA	2782	2188	2323	2357	2160	2217	1732	1864	2179.68	-0.24	0.05	-4.75	2.025e-06	0.0002022
ENSMUSG00000031167	Rbm3	RNA binding motif (RNP1, RRM) protein 3 [Source:MGI Symbol;Acc:MGI:1099460]	X	8138974	8145880	6906	NA	6005	4813	5285	5429	4694	5095	3756	4270	4870.57	-0.24	0.07	-3.55	0.000383	0.008745
ENSMUSG00000020375	Rufy1	RUN and FYVE domain containing 1 [Source:MGI Symbol;Acc:MGI:2429762]	11	50389285	50431125	41840	NA	976	724	792	795	708	757	579	658	740.4	-0.24	0.07	-3.38	0.000717	0.0133
ENSMUSG00000018379	Srsf1	serine/arginine-rich splicing factor 1 [Source:MGI Symbol;Acc:MGI:98283]	11	88047372	88053755	6383	NA	4873	3518	3800	3948	3720	3774	2830	3009	3636.53	-0.24	0.07	-3.6	0.0003146	0.007708
ENSMUSG00000003438	Timm50	translocase of inner mitochondrial membrane 50 [Source:MGI Symbol;Acc:MGI:1913775]	7	28305515	28312072	6557	NA	614	500	558	580	528	520	420	393	508.99	-0.24	0.09	-2.81	0.004943	0.04783
ENSMUSG00000026558	Uck2	uridine-cytidine kinase 2 [Source:MGI Symbol;Acc:MGI:1931744]	1	167222882	167285320	62438	NA	4029	3063	3642	3519	2878	3524	2596	2728	3215.75	-0.24	0.09	-2.81	0.004944	0.04783
ENSMUSG00000062397	Zfp706	zinc finger protein 706 [Source:MGI Symbol;Acc:MGI:1915286]	15	36997026	37007773	10747	NA	2859	2292	2320	2555	2216	2381	1730	1967	2265.8	-0.24	0.07	-3.42	0.0006177	0.01206
ENSMUSG00000062825	Actg1	actin, gamma, cytoplasmic 1 [Source:MGI Symbol;Acc:MGI:87906]	11	120345689	120348542	2853	NA	44166	40665	42559	40014	33228	39723	32277	33558	38040.5	-0.23	0.08	-2.82	0.004875	0.04747
ENSMUSG00000022234	Cct5	chaperonin containing Tcp1, subunit 5 (epsilon) [Source:MGI Symbol;Acc:MGI:107185]	15	31590799	31601804	11005	NA	4991	4166	4286	4693	3974	4369	3074	3729	4121.18	-0.23	0.08	-2.81	0.005019	0.04819
ENSMUSG00000034957	Cebpa	CCAAT/enhancer binding protein (C/EBP), alpha [Source:MGI Symbol;Acc:MGI:99480]	7	35119292	35121928	2636	NA	1584	1421	1577	1619	1460	1333	1176	1188	1410.04	-0.23	0.08	-2.88	0.004009	0.04202
ENSMUSG00000031924	Cyb5b	cytochrome b5 type B [Source:MGI Symbol;Acc:MGI:1913677]	8	107150639	107187471	36832	NA	3563	2628	2793	2620	2748	2671	2113	2134	2623.74	-0.23	0.06	-3.53	0.0004229	0.009317
ENSMUSG00000020075	Ddx21	DEAD (Asp-Glu-Ala-Asp) box polypeptide 21 [Source:MGI Symbol;Acc:MGI:1860494]	10	62580250	62602281	22031	NA	3095	2313	2547	2461	2495	2494	1703	2008	2357.44	-0.23	0.08	-2.8	0.005119	0.04887
ENSMUSG00000055762	Eef1d	eukaryotic translation elongation factor 1 delta (guanine nucleotide exchange protein) [Source:MGI Symbol;Acc:MGI:1913906]	15	75894204	75909556	15352	NA	2215	1804	1861	2057	1764	1921	1414	1510	1799.86	-0.23	0.07	-3.19	0.001425	0.02129
ENSMUSG00000030759	Far1	fatty acyl CoA reductase 1 [Source:MGI Symbol;Acc:MGI:1914670]	7	113513833	113571511	57678	NA	5907	4375	4545	4700	4427	4644	3241	3940	4415.57	-0.23	0.08	-2.98	0.002896	0.03412
ENSMUSG00000037275	Gemin5	gem nuclear organelle associated protein 5 [Source:MGI Symbol;Acc:MGI:2449311]	11	58120001	58168539	48538	NA	524	428	462	419	439	398	327	357	414.83	-0.23	0.08	-2.94	0.003258	0.03675
ENSMUSG00000025499	Hras	Harvey rat sarcoma virus oncogene [Source:MGI Symbol;Acc:MGI:96224]	7	141189104	141194005	4901	NA	983	800	840	946	843	809	641	683	810.16	-0.23	0.08	-2.96	0.003102	0.03579
ENSMUSG00000027479	Mapre1	microtubule-associated protein, RP/EB family, member 1 [Source:MGI Symbol;Acc:MGI:891995]	2	153741273	153773310	32037	NA	4233	3349	3551	3494	3226	3343	2587	2993	3313.24	-0.23	0.06	-4.16	3.114e-05	0.00156
ENSMUSG00000040331	Nsmce4a	NSE4 homolog A, SMC5-SMC6 complex component [Source:MGI Symbol;Acc:MGI:1915122]	7	130532525	130573118	40593	NA	744	617	618	644	591	615	466	509	594.35	-0.23	0.07	-3.32	0.0008897	0.01546
ENSMUSG00000038845	Phb	prohibitin [Source:MGI Symbol;Acc:MGI:97572]	11	95666956	95680773	13817	NA	1114	902	916	965	986	881	671	716	882.98	-0.23	0.08	-2.88	0.004037	0.04225
ENSMUSG00000109324	Prmt1	protein arginine N-methyltransferase 1 [Source:MGI Symbol;Acc:MGI:107846]	7	44975988	44986568	10580	NA	1596	1214	1358	1260	1266	1220	1012	1033	1231.06	-0.23	0.06	-3.9	9.519e-05	0.00338
ENSMUSG00000026430	Rassf5	Ras association (RalGDS/AF-6) domain family member 5 [Source:MGI Symbol;Acc:MGI:1926375]	1	131176409	131245258	68849	NA	1942	1419	1708	1706	1591	1506	1273	1281	1537	-0.23	0.07	-3.14	0.001679	0.02378
ENSMUSG00000054766	Set	SET nuclear oncogene [Source:MGI Symbol;Acc:MGI:1860267]	2	30057377	30072577	15200	NA	5150	3658	3865	4088	4169	3779	2851	3099	3777.73	-0.23	0.08	-2.89	0.003899	0.04149
ENSMUSG00000001415	Smg5	Smg-5 homolog, nonsense mediated mRNA decay factor (C. elegans) [Source:MGI Symbol;Acc:MGI:2447364]	3	88336259	88362338	26079	NA	1480	1254	1307	1237	1247	1155	936	1068	1198.9	-0.23	0.06	-3.69	0.0002263	0.006187
ENSMUSG00000028455	Stoml2	stomatin (Epb7.2)-like 2 [Source:MGI Symbol;Acc:MGI:1913842]	4	43027689	43031710	4021	NA	859	687	787	757	748	688	579	556	700.34	-0.23	0.08	-3.06	0.002196	0.02826
ENSMUSG00000005354	Txn2	thioredoxin 2 [Source:MGI Symbol;Acc:MGI:1929468]	15	77915046	77929006	13960	NA	1724	1393	1542	1544	1565	1381	1131	1096	1406.19	-0.23	0.08	-2.95	0.003218	0.03659
ENSMUSG00000043207	Zmpste24	zinc metallopeptidase, STE24 [Source:MGI Symbol;Acc:MGI:1890508]	4	121059236	121098241	39005	NA	1329	980	1003	1045	1075	937	850	762	985.2	-0.23	0.08	-2.81	0.005017	0.04819
ENSMUSG00000026341	Actr3	ARP3 actin-related protein 3 [Source:MGI Symbol;Acc:MGI:1921367]	1	125392904	125435727	42823	NA	17667	14669	15579	15536	14136	14774	11950	12617	14487.7	-0.22	0.05	-4.77	1.856e-06	0.0001941
ENSMUSG00000031367	Ap1s2	adaptor-related protein complex 1, sigma 2 subunit [Source:MGI Symbol;Acc:MGI:1889383]	X	163909016	163933666	24650	NA	1043	818	920	869	817	812	670	751	829.71	-0.22	0.07	-3.38	0.0007124	0.01326
ENSMUSG00000109865	Hspa14	heat shock protein 14 [Source:MGI Symbol;Acc:MGI:1354164]	2	3488849	3512814	23965	NA	873	671	735	763	706	701	595	551	692.14	-0.22	0.07	-3	0.002713	0.03282
ENSMUSG00000032193	Ldlr	low density lipoprotein receptor [Source:MGI Symbol;Acc:MGI:96765]	9	21723482	21749919	26437	NA	4078	3076	3176	3022	3163	3092	2447	2494	3029.28	-0.22	0.06	-3.64	0.000276	0.007088
ENSMUSG00000008690	Ncaph2	non-SMC condensin II complex, subunit H2 [Source:MGI Symbol;Acc:MGI:1289164]	15	89355718	89372826	17108	NA	2528	1955	2150	2197	1948	2068	1665	1704	2006.95	-0.22	0.06	-3.86	0.0001127	0.003789
ENSMUSG00000026234	Ncl	nucleolin [Source:MGI Symbol;Acc:MGI:97286]	1	86344718	86359400	14682	NA	9734	7736	8350	8388	7613	7978	6368	6803	7796.1	-0.22	0.05	-4.59	4.408e-06	0.0003676
ENSMUSG00000039515	Ptpa	protein phosphatase 2 protein activator [Source:MGI Symbol;Acc:MGI:1346006]	2	30416038	30447806	31768	NA	3782	2977	3077	3220	3237	2983	2373	2397	2970.14	-0.22	0.06	-3.41	0.000658	0.01247
ENSMUSG00000060681	Slc9a6	solute carrier family 9 (sodium/hydrogen exchanger), member 6 [Source:MGI Symbol;Acc:MGI:2443511]	X	56609756	56664230	54474	NA	1011	728	793	766	801	715	627	611	747.1	-0.22	0.07	-2.99	0.002815	0.03356
ENSMUSG00000031708	Tecr	trans-2,3-enoyl-CoA reductase [Source:MGI Symbol;Acc:MGI:1915408]	8	83571697	83607971	36274	NA	1648	1352	1354	1351	1438	1236	1118	1006	1298.5	-0.22	0.07	-2.88	0.003935	0.04177
ENSMUSG00000030220	Arhgdib	Rho, GDP dissociation inhibitor (GDI) beta [Source:MGI Symbol;Acc:MGI:101940]	6	136923654	136941899	18245	NA	8058	6847	6737	6367	6941	6208	5593	4875	6384.55	-0.21	0.07	-2.84	0.00448	0.04499
ENSMUSG00000030802	Bckdk	branched chain ketoacid dehydrogenase kinase [Source:MGI Symbol;Acc:MGI:1276121]	7	127904081	127910221	6140	NA	973	797	796	796	788	733	675	646	768.3	-0.21	0.06	-3.27	0.001076	0.01764
ENSMUSG00000030007	Cct7	chaperonin containing Tcp1, subunit 7 (eta) [Source:MGI Symbol;Acc:MGI:107184]	6	85451513	85468475	16962	NA	3484	2765	2925	3030	2938	2884	2247	2286	2788.58	-0.21	0.06	-3.54	0.0003941	0.008846
ENSMUSG00000047547	Cltb	clathrin, light polypeptide (Lcb) [Source:MGI Symbol;Acc:MGI:1921575]	13	54592400	54611344	18944	NA	1101	904	887	912	930	899	658	741	868.59	-0.21	0.07	-2.86	0.004292	0.04385
ENSMUSG00000024095	Hnrnpll	heterogeneous nuclear ribonucleoprotein L-like [Source:MGI Symbol;Acc:MGI:1919942]	17	80029486	80062334	32848	NA	4357	3310	3721	3728	3254	3679	2662	3102	3440.69	-0.21	0.07	-2.87	0.004063	0.04231
ENSMUSG00000059734	Ndufs8	NADH:ubiquinone oxidoreductase core subunit S8 [Source:MGI Symbol;Acc:MGI:2385079]	19	3908869	3912717	3848	NA	1025	781	845	848	883	785	623	670	797.68	-0.21	0.07	-2.81	0.004979	0.04795
ENSMUSG00000052214	Opa3	optic atrophy 3 [Source:MGI Symbol;Acc:MGI:2686271]	7	19228333	19256543	28210	NA	873	779	817	775	772	749	611	623	743.34	-0.21	0.07	-3.01	0.002637	0.03211
ENSMUSG00000026496	Parp1	poly (ADP-ribose) polymerase family, member 1 [Source:MGI Symbol;Acc:MGI:1340806]	1	180568923	180601254	32331	NA	1998	1538	1556	1564	1623	1483	1268	1251	1517.12	-0.21	0.06	-3.51	0.0004442	0.009689
ENSMUSG00000019189	Rnf145	ring finger protein 145 [Source:MGI Symbol;Acc:MGI:1921565]	11	44518963	44565520	46557	NA	1606	1337	1348	1352	1293	1279	1148	1052	1290.18	-0.21	0.06	-3.55	0.0003823	0.008744
ENSMUSG00000040711	Sh3pxd2b	SH3 and PX domains 2B [Source:MGI Symbol;Acc:MGI:2442062]	11	32347819	32428173	80354	NA	9269	7492	8266	6619	7308	7109	6032	6207	7212.66	-0.21	0.07	-2.88	0.003948	0.04183
ENSMUSG00000089832	Shkbp1	Sh3kbp1 binding protein 1 [Source:MGI Symbol;Acc:MGI:2385803]	7	27342132	27356019	13887	NA	819	691	727	707	661	709	549	562	671.66	-0.21	0.07	-3.13	0.001747	0.02424
ENSMUSG00000022404	Slc25a17	solute carrier family 25 (mitochondrial carrier, peroxisomal membrane protein), member 17 [Source:MGI Symbol;Acc:MGI:1342248]	15	81318910	81360812	41902	NA	862	751	809	826	728	752	633	624	742.55	-0.21	0.07	-2.91	0.003599	0.03943
ENSMUSG00000063480	Snu13	SNU13 homolog, small nuclear ribonucleoprotein (U4/U6.U5) [Source:MGI Symbol;Acc:MGI:893586]	15	82040524	82047598	7074	NA	886	736	754	844	780	703	596	636	735.18	-0.21	0.08	-2.79	0.005253	0.04974
ENSMUSG00000058355	Abce1	ATP-binding cassette, sub-family E (OABP), member 1 [Source:MGI Symbol;Acc:MGI:1195458]	8	79683461	79711740	28279	NA	2189	1713	1781	1691	1877	1615	1371	1425	1687.61	-0.2	0.07	-2.97	0.002968	0.03473
ENSMUSG00000028656	Cap1	CAP, adenylate cyclase-associated protein 1 (yeast) [Source:MGI Symbol;Acc:MGI:88262]	4	122859046	122886056	27010	NA	16154	12579	12891	12695	12851	12859	10305	10302	12434	-0.2	0.05	-4.24	2.259e-05	0.00122
ENSMUSG00000031885	Cbfb	core binding factor beta [Source:MGI Symbol;Acc:MGI:99851]	8	105170673	105217989	47316	NA	3470	2560	2838	2737	2812	2639	2164	2270	2654.71	-0.2	0.06	-3.53	0.0004132	0.009148
ENSMUSG00000009013	Dynll1	dynein light chain LC8-type 1 [Source:MGI Symbol;Acc:MGI:1861457]	5	115297109	115300999	3890	NA	1800	1441	1497	1658	1582	1400	1214	1236	1464.04	-0.2	0.07	-2.92	0.003528	0.03883
ENSMUSG00000053565	Eif3k	eukaryotic translation initiation factor 3, subunit K [Source:MGI Symbol;Acc:MGI:1921080]	7	28971371	28981864	10493	NA	3099	2693	2881	2875	2656	2690	2183	2309	2651.82	-0.2	0.06	-3.51	0.0004548	0.009806
ENSMUSG00000030662	Ipo5	importin 5 [Source:MGI Symbol;Acc:MGI:1917822]	14	120911223	120947999	36776	NA	2595	2046	2300	2064	2172	2121	1619	1778	2063.41	-0.2	0.06	-3.11	0.001875	0.02545
ENSMUSG00000001089	Luzp1	leucine zipper protein 1 [Source:MGI Symbol;Acc:MGI:107629]	4	136469760	136554780	85020	NA	1446	1197	1214	1166	1081	1248	933	998	1148.83	-0.2	0.07	-2.9	0.003709	0.04009
ENSMUSG00000028032	Papss1	3'-phosphoadenosine 5'-phosphosulfate synthase 1 [Source:MGI Symbol;Acc:MGI:1330587]	3	131564767	131643671	78904	NA	1079	854	830	856	850	837	692	689	826.52	-0.2	0.06	-3.24	0.001203	0.01906
ENSMUSG00000020430	Pes1	pescadillo ribosomal biogenesis factor 1 [Source:MGI Symbol;Acc:MGI:1890613]	11	3963974	3980004	16030	NA	3204	2570	2795	2819	2674	2705	2105	2252	2614.08	-0.2	0.05	-3.62	0.0002973	0.007448
ENSMUSG00000071072	Ptges3	prostaglandin E synthase 3 [Source:MGI Symbol;Acc:MGI:1929282]	10	128058953	128077272	18319	NA	2309	1901	2023	1908	1943	1959	1483	1544	1863.08	-0.2	0.06	-3.41	0.0006471	0.01237
ENSMUSG00000026213	Stk11ip	serine/threonine kinase 11 interacting protein [Source:MGI Symbol;Acc:MGI:1918978]	1	75521528	75537335	15807	NA	1621	1260	1502	1411	1325	1295	1168	1140	1329.08	-0.2	0.07	-2.87	0.004079	0.04238
ENSMUSG00000031333	Abcb7	ATP-binding cassette, sub-family B (MDR/TAP), member 7 [Source:MGI Symbol;Acc:MGI:109533]	X	104280656	104413856	133200	NA	1210	995	1022	999	962	1024	776	849	969.67	-0.19	0.06	-3.16	0.001589	0.02297
ENSMUSG00000008475	Arpc5	actin related protein 2/3 complex, subunit 5 [Source:MGI Symbol;Acc:MGI:1915021]	1	152766541	152775597	9056	NA	14357	12774	12894	12229	11707	12143	10146	10709	12026.4	-0.19	0.05	-3.76	0.0001705	0.005093
ENSMUSG00000024381	Bin1	bridging integrator 1 [Source:MGI Symbol;Acc:MGI:108092]	18	32377216	32435736	58520	NA	2886	2487	2680	2558	2403	2536	2040	2113	2442.54	-0.19	0.06	-3.39	0.0006944	0.01304
ENSMUSG00000027236	Eif3j1	eukaryotic translation initiation factor 3, subunit J1 [Source:MGI Symbol;Acc:MGI:1925905]	2	122028545	122056598	28053	NA	1203	951	1061	1057	1008	1036	781	836	981.22	-0.19	0.07	-2.83	0.004627	0.04597
ENSMUSG00000004980	Hnrnpa2b1	heterogeneous nuclear ribonucleoprotein A2/B1 [Source:MGI Symbol;Acc:MGI:104819]	6	51460931	51469894	8963	NA	14484	10630	11060	11844	11690	11355	8528	9399	10981.8	-0.19	0.07	-2.91	0.003668	0.03988
ENSMUSG00000059208	Hnrnpm	heterogeneous nuclear ribonucleoprotein M [Source:MGI Symbol;Acc:MGI:1926465]	17	33646232	33686860	40628	NA	5954	4591	4930	5088	4867	4928	3708	4160	4725.76	-0.19	0.06	-3.22	0.001298	0.02002
ENSMUSG00000027108	Ola1	Obg-like ATPase 1 [Source:MGI Symbol;Acc:MGI:1914309]	2	73092800	73218924	126124	NA	1389	1126	1221	1228	1130	1188	934	989	1139.88	-0.19	0.06	-3.22	0.001272	0.01976
ENSMUSG00000036529	Sbf1	SET binding factor 1 [Source:MGI Symbol;Acc:MGI:1925230]	15	89288235	89315311	27076	NA	2850	2242	2475	2404	2281	2483	1853	1960	2294.03	-0.19	0.06	-3	0.002697	0.03269
ENSMUSG00000033272	Slc35a4	solute carrier family 35, member A4 [Source:MGI Symbol;Acc:MGI:1915093]	18	36679214	36683861	4647	NA	1529	1178	1274	1223	1322	1178	963	1007	1194.97	-0.19	0.07	-2.85	0.004416	0.04455
ENSMUSG00000032423	Syncrip	synaptotagmin binding, cytoplasmic RNA interacting protein [Source:MGI Symbol;Acc:MGI:1891690]	9	88447008	88482574	35566	NA	3034	2230	2364	2297	2381	2178	1874	2015	2270.26	-0.19	0.06	-3.29	0.001006	0.01671
ENSMUSG00000052997	Uba2	ubiquitin-like modifier activating enzyme 2 [Source:MGI Symbol;Acc:MGI:1858313]	7	34140687	34169599	28912	NA	1975	1564	1551	1571	1570	1532	1260	1323	1526.58	-0.19	0.05	-3.82	0.0001325	0.004228
ENSMUSG00000062202	Btbd9	BTB (POZ) domain containing 9 [Source:MGI Symbol;Acc:MGI:1916625]	17	30215523	30576287	360764	NA	1204	972	1023	944	949	959	786	871	954.32	-0.18	0.06	-2.95	0.003181	0.0364
ENSMUSG00000000581	C1d	C1D nuclear receptor co-repressor [Source:MGI Symbol;Acc:MGI:1927354]	11	17257578	17269176	11598	NA	814	679	696	718	698	667	549	589	669.99	-0.18	0.06	-2.84	0.004525	0.04532
ENSMUSG00000019370	Calm3	calmodulin 3 [Source:MGI Symbol;Acc:MGI:103249]	7	16915378	16924114	8736	NA	7791	6282	6831	6952	6738	6739	5074	5577	6431.01	-0.18	0.06	-3	0.002667	0.03244
ENSMUSG00000024937	Ehbp1l1	EH domain binding protein 1-like 1 [Source:MGI Symbol;Acc:MGI:3612340]	19	5707375	5726317	18942	NA	6243	5352	5568	5310	5091	5397	4432	4549	5199.08	-0.18	0.05	-3.61	0.0003026	0.007508
ENSMUSG00000026827	Gpd2	glycerol phosphate dehydrogenase 2, mitochondrial [Source:MGI Symbol;Acc:MGI:99778]	2	57237634	57370719	133085	NA	1760	1332	1383	1373	1292	1371	1173	1200	1347.13	-0.18	0.06	-2.88	0.003987	0.04199
ENSMUSG00000003283	Hck	hemopoietic cell kinase [Source:MGI Symbol;Acc:MGI:96052]	2	153108467	153151441	42974	NA	2915	2475	2591	2538	2598	2556	1886	2046	2424.48	-0.18	0.06	-2.85	0.004375	0.04437
ENSMUSG00000066232	Ipo7	importin 7 [Source:MGI Symbol;Acc:MGI:2152414]	7	110018273	110056609	38336	NA	2842	2283	2428	2282	2318	2343	1884	1924	2264.15	-0.18	0.05	-3.84	0.0001211	0.003999
ENSMUSG00000031392	Irak1	interleukin-1 receptor-associated kinase 1 [Source:MGI Symbol;Acc:MGI:107420]	X	74013913	74023918	10005	NA	2511	2050	2162	2134	2105	2073	1758	1718	2044.31	-0.18	0.05	-3.81	0.0001402	0.004418
ENSMUSG00000005469	Prkaca	protein kinase, cAMP dependent, catalytic, alpha [Source:MGI Symbol;Acc:MGI:97592]	8	83972992	83996443	23451	NA	1389	1053	1167	1133	1104	1134	951	905	1092.96	-0.18	0.06	-2.86	0.004219	0.04333
ENSMUSG00000018040	Rrp7a	ribosomal RNA processing 7 homolog A (S. cerevisiae) [Source:MGI Symbol;Acc:MGI:1922028]	15	83113432	83122801	9369	NA	1680	1392	1506	1427	1459	1371	1187	1168	1385.84	-0.18	0.06	-3.27	0.001069	0.01758
ENSMUSG00000022858	Tra2b	transformer 2 beta [Source:MGI Symbol;Acc:MGI:106016]	16	22244548	22266005	21457	NA	2806	2124	2206	2373	2265	2333	1761	1851	2188.87	-0.18	0.06	-2.79	0.005287	0.04985
ENSMUSG00000026374	Tsn	translin [Source:MGI Symbol;Acc:MGI:109263]	1	118294777	118311739	16962	NA	1866	1449	1527	1575	1565	1524	1140	1305	1476.83	-0.18	0.06	-2.8	0.005045	0.04834
ENSMUSG00000010936	Vac14	Vac14 homolog (S. cerevisiae) [Source:MGI Symbol;Acc:MGI:2157980]	8	110618584	110720398	101814	NA	1746	1378	1556	1496	1441	1499	1177	1226	1425.63	-0.18	0.06	-2.97	0.002994	0.03484
ENSMUSG00000037351	Actr1b	ARP1 actin-related protein 1B, centractin beta [Source:MGI Symbol;Acc:MGI:1917446]	1	36698113	36714422	16309	NA	1498	1220	1286	1286	1334	1195	1038	1048	1226.08	-0.17	0.06	-2.84	0.004444	0.0447
ENSMUSG00000015776	Med22	mediator complex subunit 22 [Source:MGI Symbol;Acc:MGI:98446]	2	26905261	26910677	5416	NA	1494	1201	1277	1297	1284	1234	1037	1012	1217.28	-0.17	0.06	-3.06	0.002223	0.0285
ENSMUSG00000010376	Nedd8	neural precursor cell expressed, developmentally down-regulated gene 8 [Source:MGI Symbol;Acc:MGI:97301]	14	55662262	55672124	9862	NA	2385	1870	2049	2084	2076	1866	1587	1752	1939.88	-0.17	0.06	-2.8	0.00513	0.04895
ENSMUSG00000039230	Tbcd	tubulin-specific chaperone d [Source:MGI Symbol;Acc:MGI:1919686]	11	121451948	121617164	165216	NA	1606	1288	1422	1413	1389	1385	1076	1134	1325.52	-0.17	0.06	-2.8	0.005064	0.04849
ENSMUSG00000020152	Actr2	ARP2 actin-related protein 2 [Source:MGI Symbol;Acc:MGI:1913963]	11	20062303	20112913	50610	NA	17780	14527	15539	14567	14200	15258	12102	13012	14489.2	-0.16	0.05	-3.24	0.001181	0.01883
ENSMUSG00000032939	Nup93	nucleoporin 93 [Source:MGI Symbol;Acc:MGI:1919055]	8	94214563	94317227	102664	NA	1508	1238	1294	1284	1307	1296	1013	1036	1233.89	-0.16	0.06	-2.85	0.004396	0.04448
ENSMUSG00000036918	Ttc7	tetratricopeptide repeat domain 7 [Source:MGI Symbol;Acc:MGI:1920999]	17	87282885	87381769	98884	NA	2706	2093	2249	2041	2167	2148	1803	1823	2106.04	-0.16	0.05	-3	0.002676	0.03249
ENSMUSG00000014606	Slc25a11	solute carrier family 25 (mitochondrial carrier oxoglutarate carrier), member 11 [Source:MGI Symbol;Acc:MGI:1915113]	11	70644195	70647479	3284	NA	2495	2089	2131	2153	2117	2162	1745	1777	2064.13	-0.15	0.05	-3.24	0.001197	0.019
ENSMUSG00000001525	Tubb5	tubulin, beta 5 class I [Source:MGI Symbol;Acc:MGI:107812]	17	35833920	35838306	4386	NA	14659	11443	12039	11961	12193	12252	10149	9563	11655.5	-0.15	0.05	-2.95	0.003133	0.03603
ENSMUSG00000005683	Cs	citrate synthase [Source:MGI Symbol;Acc:MGI:88529]	10	128337733	128362479	24746	NA	6081	4931	5226	4894	5074	5293	4191	4190	4933.75	-0.14	0.05	-2.86	0.004173	0.04291
ENSMUSG00000042079	Hnrnpf	heterogeneous nuclear ribonucleoprotein F [Source:MGI Symbol;Acc:MGI:2138741]	6	117900323	117925622	25299	NA	4481	3615	3717	3685	3727	3811	3012	3177	3615.93	-0.14	0.04	-3.39	0.0007104	0.01324
ENSMUSG00000068566	Myadm	myeloid-associated differentiation marker [Source:MGI Symbol;Acc:MGI:1355332]	7	3289079	3300442	11363	NA	6582	5570	5920	5770	5763	5804	4930	4839	5600.39	-0.13	0.05	-2.84	0.004513	0.04527
ENSMUSG00000051853	Arf3	ADP-ribosylation factor 3 [Source:MGI Symbol;Acc:MGI:99432]	15	98736633	98763214	26581	NA	7924	6170	6460	6430	6635	6593	5380	5729	6349.95	-0.12	0.04	-3.02	0.002507	0.03089
